# Supplementary material for: Application of recommended preventive measures against COVID-19 could help mitigate the risk of SARS-CoV-2 infection during dental practice: Results from a follow-up survey of French dentists
Source: PLoS One. 2021 Dec 22;16(12):e0261439. doi: 10.1371/journal.pone.0261439 (PMC8694455; doi:10.1371/journal.pone.0261439)
Supplement: S1 Data — (CSV) [file pone.0261439.s002.csv]

Profession	Gender	Medical conditions	spe	practice	new respondant	Stress due to lockdown	Stress due to the impact of lockdown on their personal situation	Stressdue to the impact of lockdown on their family	Stress due to the impact of lockdown on their patients	Stress due to the impact on lockdown on their professional situation	General stress	General stress for their personal situation	General stress for their family	General stress for their patients	PSSpro	COVID19 PCR test	COVID19 Serological test	TESTdate	Signs	SIGNSdate	Suspected origin of contamination	backtowork after lockdown	transportation before lockdown	transportationAL	activity after lockdown	treatments after lockdown	Number of patients per week after lockdown	Personal protective equipment(EPI) for aerosols generating acts	Personal protective equipment(EPI) for non-aerosols generating acts	other measures	PROTECTperso	PROTECTpat	EPIshortage	ready before lo	readyWAVE2	what treatments do you plan to do if a second wave happens ?	Flu vaccination in 2019	Do you plan to have flu vaccination in 2020	Do you plan to have COVID vaccination when available ?	Took part of the COVIDENT process	Took part of the COVIDOM process	Age	med.No med problem	med.Allergies	med.Overweight	med.Smoker	med.Hypertension	med.Cancer	med.Heart_disease
Dentist	Female	None	General practice	Public Hospital	no	5	2	3	2	5	2	2	2	2	2	none	none	NA	Aucun symptôme	NA	I don't think I've been infected	Yes	Personal car or motocycle	Personal car or motocycle	I see fewer patients	Clinical interview;Clinical examination	<10	gloves;surgical mask;Safety googles	FFP2 of FFP3 respirators;Safety googles	Limit the use of the waiting room (and no objects placed on the tables) ;Only accept one accompanying person;Ventilation between each patient (> 15 min)	Yes	Yes	Yes	3	5	Emergencies	No	No	No	No	Yes	31	1	0	0	0	0	0	0
Dentist	Male	Hypertension;Overweight	General practice	Private practice	no	6	4	4	0	8	7	7	7	7	6	none	none	NA	Rhinite	NA	I don't think I've been infected	Yes	Personal car or motocycle	Personal car or motocycle	I see fewer patients;I do/assist fewer acts	Clinical interview;Clinical examination;non-aerosols gererating acts;Aerosols gererating acts	50 – 100	gloves;surgical mask;FFP2 of FFP3 respirators;Safety googles;Face shield;Hairnet/cap;disposable gown Yes mais non systématiquement	gloves;surgical mask;Hairnet/cap	Limit the use of the waiting room (and no objects placed on the tables) ;Only accept one accompanying person;Ventilation between each patient (> 15 min)	Yes	Yes	Yes	6	8	Teleconsultation;All treatments with appropriate personal protective equipment	Yes	Yes	Yes	No	No	64	0	0	1	0	1	0	0
Dentist	Female	Allergies	General practice	Private practice	yes	7	2	8	0	7	7	5	9	7	3	none	none	NA	Aucun symptôme	NA	je ne pense pas avoir été infectée	Yes	non mororized (walking, bike,...)	non mororized (walking, bike,...)	I see fewer patients;I do/assist fewer acts;The paramedical staff around me is limited in number	Clinical interview;Clinical examination;non-aerosols gererating acts;Aerosols gererating acts	50 – 100	gloves;FFP2 of FFP3 respirators;Safety googles;Face shield;Hairnet/cap;disposable gown	gloves;FFP2 of FFP3 respirators	Limit the use of the waiting room (and no objects placed on the tables) ;Only accept one accompanying person;fenêtre ouverte pendant les soins	Yes	I dont know	Yes	3	9	Teleconsultation;Emergencies	No	I dont know	I dont know	No	Yes	40	0	1	0	0	0	0	0
Dentist	Male	Artériopathie m’embres inférieures	General practice	Private practice	no	2	1	1	0	2	5	2	2	2	2	none	No antibodies	14/05/2020	Aucun symptôme	NA	I don't think I've been infected	Yes	Personal car or motocycle	Personal car or motocycle	I went back to my usual exercise	Clinical interview;Clinical examination;non-aerosols gererating acts;Aerosols gererating acts	50 – 100	gloves;surgical mask;Masque N95 ou KN95;FFP2 of FFP3 respirators;Safety googles;Hairnet/cap;shoe covers	Masque N95 ou KN95;FFP2 of FFP3 respirators;Hairnet/cap;shoe covers	Limit the use of the waiting room (and no objects placed on the tables) ;Only accept one accompanying person;Ventilation between each patient (> 15 min)	Yes	Yes	Yes	5	7	Teleconsultation;Emergencies;All treatments with appropriate personal protective equipment	No	No	I dont know	No	No	56	0	0	0	0	0	0	0
Dentist	Female	Allergies	General practice	Private practice	yes	8	8	10	7	9	8	8	9	7	8	none	none	NA	Aucun symptôme	NA	I dont know	Yes, but I only do teleconsultation	NA	NA	NA	NA	NA	NA	NA	NA	NA	NA	NA	8	6	Teleconsultation	No	Yes	I dont know	No	No	54	0	1	0	0	0	0	0
Dentist	Female	Overweight;Smoker	General practice	Private practice	no	7	1	4	7	5	5	1	3	4	2	none	none	NA	Aucun symptôme	NA	I don't think I've been infected	Yes	non mororized (walking, bike,...)	non mororized (walking, bike,...)	I see fewer patients	Clinical interview;Clinical examination;non-aerosols gererating acts;Aerosols gererating acts	100 – 150	gloves;FFP2 of FFP3 respirators;Face shield	gloves;surgical mask;Face shield	Limit the use of the waiting room (and no objects placed on the tables) ;Only accept one accompanying person;Ventilation between each patient (> 15 min)	Yes	Yes	Yes	9	6	All treatments with appropriate personal protective equipment	Yes	Yes	Yes	No	No	56	0	0	1	1	0	0	0
Assistant	Female	None	General practice	Private practice	no	1	0	0	0	0	0	0	2	0	0	none	none	NA	Aucun symptôme	NA	I don't think I've been infected	Yes	Personal car or motocycle	Personal car or motocycle	I went back to my usual exercise	Clinical examination;non-aerosols gererating acts;Aerosols gererating acts	>200	gloves;FFP2 of FFP3 respirators;Face shield;Hairnet/cap;disposable gown	gloves;surgical mask	Limit the use of the waiting room (and no objects placed on the tables) ;Ventilation between each patient (> 15 min)	Yes	Yes	Yes	6	9	Emergencies;All treatments with appropriate personal protective equipment	No	No	No	No	No	29	1	0	0	0	0	0	0
Dentist	Male	None	General practice	Private practice	yes	7	5	7	5	5	5	5	6	6	3	none	none	NA	Aucun symptôme	NA	I don't think I've been infected	Yes	Personal car or motocycle	Personal car or motocycle	I see fewer patients	Clinical interview;Clinical examination;non-aerosols gererating acts;Aerosols gererating acts	10 – 50	gloves;Masque N95 ou KN95;FFP2 of FFP3 respirators;Safety googles;Face shield;Hairnet/cap;disposable gown	Masque N95 ou KN95;FFP2 of FFP3 respirators;Safety googles;Hairnet/cap	Limit the use of the waiting room (and no objects placed on the tables) ;Only accept one accompanying person;Ventilation between each patient (> 15 min)	Yes	Yes	Yes	5	10	Teleconsultation;Emergencies;All treatments with appropriate personal protective equipment	No	I dont know	Yes	No	No	52	1	0	0	0	0	0	0
Dentist	Female	None	General practice	Private practice	yes	8	0	7	1	7	5	0	4	2	2	none	none	NA	Fièvre;Fatigue;Agueusie;Maux de tête	26/03/2020	I dont know	Yes	Personal car or motocycle	Personal car or motocycle	I see fewer patients;je fais le travail de décontamination de la salle de soin à la place de mon aide dentaire	Clinical interview;Clinical examination;non-aerosols gererating acts;Aerosols gererating acts	10 – 50	gloves;FFP2 of FFP3 respirators;Safety googles;Hairnet/cap;disposable gown	FFP2 of FFP3 respirators;Safety googles;Hairnet/cap;disposable gown	Limit the use of the waiting room (and no objects placed on the tables) ;Only accept one accompanying person;Ventilation between each patient (> 15 min);shoe covers et charlotte pour patients	Yes	Yes	Yes	3	9	All treatments with appropriate personal protective equipment	No	No	No	No	No	52	1	0	0	0	0	0	0
Dentist	Female	None	General practice	Private practice	yes	8	4	0	2	8	3	3	0	2	8	none	none	NA	Aucun symptôme	NA	I don't think I've been infected	Yes	Personal car or motocycle	Personal car or motocycle	I see fewer patients;I do/assist fewer acts	Clinical examination;non-aerosols gererating acts;Aerosols gererating acts	10 – 50	gloves;Masque N95 ou KN95;FFP2 of FFP3 respirators;Hairnet/cap;disposable gown;tablier	gloves;Masque N95 ou KN95;FFP2 of FFP3 respirators;Hairnet/cap;disposable gown;tablier	Limit the use of the waiting room (and no objects placed on the tables) ;Only accept one accompanying person;Ventilation between each patient (> 15 min)	Yes	Yes	Yes	2	8	Emergencies;All treatments with appropriate personal protective equipment	Yes	Yes	Yes	No	No	59	1	0	0	0	0	0	0
Dentist	Male	None	Orthodontics	Private practice	yes	3	0	0	0	3	3	0	0	0	1	none	none	NA	Aucun symptôme	NA	I don't think I've been infected	Yes	Personal car or motocycle	Personal car or motocycle	I see fewer patients;I do/assist fewer acts	Clinical interview;Clinical examination;non-aerosols gererating acts;Aerosols gererating acts	50 – 100	gloves;Masque N95 ou KN95;Face shield;Hairnet/cap;disposable gown	Masque N95 ou KN95;Face shield	Limit the use of the waiting room (and no objects placed on the tables) ;Only accept one accompanying person;Ventilation between each patient (> 15 min)	Yes	Yes	Yes	2	9	All treatments with appropriate personal protective equipment	No	I dont know	I dont know	No	No	57	1	0	0	0	0	0	0
Dentist	Female	None	Orthodontics	Private practice	yes	10	10	9	9	10	10	9	9	9	10	none	none	NA	Aucun symptôme	NA	I don't think I've been infected	Yes	Personal car or motocycle	Personal car or motocycle	I see fewer patients;I do/assist fewer acts;The paramedical staff around me is limited in number	Clinical interview;Clinical examination;non-aerosols gererating acts	10 – 50	gloves;FFP2 of FFP3 respirators;Safety googles;Face shield;Hairnet/cap;disposable gown	FFP2 of FFP3 respirators	Limit the use of the waiting room (and no objects placed on the tables) ;Only accept one accompanying person;Ventilation between each patient (> 15 min)	I dont know	I dont know	Yes	1	2	Teleconsultation;Emergencies	No	No	Yes	No	No	55	1	0	0	0	0	0	0
Dentist	Male	Hypertension	General practice	Private practice	no	8	2	2	2	8	5	2	2	2	6	none	No antibodies	05/07/2020	Aucun symptôme	NA	I don't think I've been infected	Yes	Personal car or motocycle	Personal car or motocycle	I see fewer patients	Clinical interview;Clinical examination;non-aerosols gererating acts;Aerosols gererating acts	10 – 50	gloves;Masque N95 ou KN95;FFP2 of FFP3 respirators;Safety googles;Face shield;Hairnet/cap;tablier jetable	gloves;surgical mask;Hairnet/cap	Limit the use of the waiting room (and no objects placed on the tables) ;Only accept one accompanying person;Ventilation between each patient (> 15 min);alternance de 2 salles de soins	Yes	Yes	Yes	7	8	All treatments with appropriate personal protective equipment	Yes	Yes	Yes	No	No	63	0	0	0	0	1	0	0
Dentist	Male	Trombopathie artérielle chronique	General practice	Private practice	no	8	8	5	3	9	7	4	5	3	7	none	none	NA	Aucun symptôme	NA	I don't think I've been infected	Yes	Personal car or motocycle	Personal car or motocycle	I see fewer patients	Clinical interview;Clinical examination;non-aerosols gererating acts;Aerosols gererating acts	10 – 50	gloves;FFP2 of FFP3 respirators;Safety googles;Face shield;disposable gown	FFP2 of FFP3 respirators;Safety googles	Limit the use of the waiting room (and no objects placed on the tables) ;Only accept one accompanying person;Ventilation between each patient (> 15 min)	Yes	Yes	Yes	5	4	All treatments with appropriate personal protective equipment	No	No	Yes	No	No	61	0	0	0	0	0	0	0
Dentist	Female	None	Orthodontics	Private practice	yes	9	1	10	1	8	8	1	10	1	1	none	No antibodies	15/06/2020	Rhinite;Maux de gorge;Toux	01/03/2020	I dont know	Yes	Personal car or motocycle	Personal car or motocycle	I see fewer patients	Clinical interview;Clinical examination;non-aerosols gererating acts;Aerosols gererating acts	50 – 100	gloves;surgical mask;Masque N95 ou KN95;FFP2 of FFP3 respirators;Safety googles;Face shield;Hairnet/cap;disposable gown	gloves;surgical mask;Masque N95 ou KN95;FFP2 of FFP3 respirators;Safety googles;Hairnet/cap	Limit the use of the waiting room (and no objects placed on the tables) ;Only accept one accompanying person;Ventilation between each patient (> 15 min)	Yes	Yes	Yes	6	10	All treatments with appropriate personal protective equipment	Yes	Yes	Yes	No	Yes	58	1	0	0	0	0	0	0
Dentist	Female	None	General practice	Private practice	yes	0	0	0	0	0	0	0	0	0	0	none	none	NA	Aucun symptôme	NA	I dont know	Yes	Personal car or motocycle	Personal car or motocycle	I see fewer patients;I do/assist fewer acts;The paramedical staff around me is limited in number	Clinical interview;Clinical examination;non-aerosols gererating acts;Aerosols gererating acts;Extractions	10 – 50	gloves;surgical mask;Safety googles;Face shield;disposable gown	gloves;surgical mask;disposable gown	Limit the use of the waiting room (and no objects placed on the tables) ;Only accept one accompanying person;Ventilation between each patient (> 15 min)	Yes	Yes	Yes	1	1	Emergencies	No	No	No	No	No	60	1	0	0	0	0	0	0
Dentist	Female	None	General practice	Private practice	yes	8	6	7	6	8	6	4	5	4	6	none	none	NA	Aucun symptôme	NA	I don't think I've been infected	Yes	Personal car or motocycle	Personal car or motocycle	I see fewer patients	Clinical interview;Clinical examination;non-aerosols gererating acts;Aerosols gererating acts	10 – 50	gloves;Masque N95 ou KN95;Safety googles;Face shield;Hairnet/cap;disposable gown	gloves;Masque N95 ou KN95;Safety googles;Hairnet/cap;disposable gown	Limit the use of the waiting room (and no objects placed on the tables) ;Only accept one accompanying person;Ventilation between each patient (> 15 min)	Yes	Yes	Yes	1	7	All treatments with appropriate personal protective equipment	Yes	Yes	Yes	No	No	35	1	0	0	0	0	0	0
Dentist	Male	RGO	General practice	Private practice	yes	5	3	3	3	6	4	3	2	2	4	none	none	NA	Aucun symptôme	NA	I don't think I've been infected	Yes	Personal car or motocycle	Personal car or motocycle	I see fewer patients	Clinical interview;Clinical examination;non-aerosols gererating acts;Aerosols gererating acts	10 – 50	gloves;Masque N95 ou KN95;Face shield;Hairnet/cap;disposable gown	Masque N95 ou KN95;Hairnet/cap;disposable gown	Limit the use of the waiting room (and no objects placed on the tables) ;Only accept one accompanying person;Ventilation between each patient (> 15 min)	Yes	Yes	Yes	3	7	All treatments with appropriate personal protective equipment	No	I dont know	Yes	No	No	63	0	0	0	0	0	0	0
Dentist	Female	anxiete surmenage	General practice	Private practice	no	7	2	9	5	8	5	1	3	4	3	none	none	NA	Aucun symptôme	NA	I don't think I've been infected	Yes	Personal car or motocycle	Personal car or motocycle	I went back to my usual exercise	Clinical interview;Clinical examination;Aerosols gererating acts	50 – 100	gloves;surgical mask;Safety googles;Face shield	surgical mask	Limit the use of the waiting room (and no objects placed on the tables) ;Only accept one accompanying person;Ventilation between each patient (> 15 min)	Yes	Yes	No	3	9	All treatments with appropriate personal protective equipment	Yes	Yes	Yes	No	No	43	0	0	0	0	0	0	0
Dentist	Female	None	General practice	Private practice	yes	5	2	3	0	5	3	1	1	0	2	négative	none	30/03/2020	Toux	01/02/2020	I don't think I've been infected	Yes	Personal car or motocycle	Personal car or motocycle	I went back to my usual exercise;I see fewer patients	Clinical interview;Clinical examination;non-aerosols gererating acts;Aerosols gererating acts	50 – 100	gloves;FFP2 of FFP3 respirators;Face shield;Hairnet/cap;disposable gown	FFP2 of FFP3 respirators;Hairnet/cap	Limit the use of the waiting room (and no objects placed on the tables) ;Only accept one accompanying person;Ventilation between each patient (> 15 min)	Yes	Yes	Yes	3	8	Teleconsultation;All treatments with appropriate personal protective equipment	No	Yes	Yes	No	No	56	1	0	0	0	0	0	0
Dentist	Female	None	General practice	Private practice	no	8	5	6	8	10	2	7	9	9	7	none	none	NA	Aucun symptôme	NA	I don't think I've been infected	Yes	Personal car or motocycle	Personal car or motocycle	I see fewer patients;I do/assist fewer acts	Clinical interview;Clinical examination;non-aerosols gererating acts;Aerosols gererating acts	10 – 50	gloves;FFP2 of FFP3 respirators;Safety googles;Face shield;Hairnet/cap;disposable gown	gloves;FFP2 of FFP3 respirators;Face shield;Hairnet/cap	Limit the use of the waiting room (and no objects placed on the tables) ;Only accept one accompanying person;Ventilation between each patient (> 15 min)	I dont know	I dont know	Yes	2	4	Je ne sais pss5	Yes	Yes	Yes	No	No	32	1	0	0	0	0	0	0
Dentist	Female	None	General practice	Private practice	no	1	1	2	2	2	1	1	2	2	2	none	none	NA	Aucun symptôme	NA	Patient	Yes	Personal car or motocycle	Personal car or motocycle	I went back to my usual exercise	Clinical interview;Aerosols gererating acts	10 – 50	gloves;FFP2 of FFP3 respirators;Safety googles;Hairnet/cap;shoe covers;disposable gown	surgical mask;Hairnet/cap;disposable gown	Limit the use of the waiting room (and no objects placed on the tables) ;Only accept one accompanying person;Approved air filtration system in the absence of a window	I dont know	I dont know	Yes	7	7	Teleconsultation;Emergencies;All treatments with appropriate personal protective equipment	No	Yes	Yes	No	No	45	1	0	0	0	0	0	0
Dentist	Female	None	General practice	Private practice	yes	6	1	3	2	7	5	2	2	6	4	none	No antibodies	15/06/2020	Fièvre;GANGLION UNILATERAL SOUS MAXILLAIRE	22/06/2020	I dont know	Yes	Personal car or motocycle	Personal car or motocycle	I see fewer patients;I do/assist fewer acts	Clinical interview;Clinical examination;non-aerosols gererating acts;Aerosols gererating acts	10 – 50	gloves;surgical mask;Masque N95 ou KN95;FFP2 of FFP3 respirators;Safety googles;Face shield;Hairnet/cap;disposable gown	surgical mask;FFP2 of FFP3 respirators;Hairnet/cap	Limit the use of the waiting room (and no objects placed on the tables) ;Only accept one accompanying person;Ventilation between each patient (> 15 min)	Yes	No	Yes	4	8	Teleconsultation;Emergencies;Tous soins avec Epi + traitement surface et air avec Uvc	No	I dont know	I dont know	No	No	53	1	0	0	0	0	0	0
Dentist	Female	None;Overweight	General practice	Private practice	no	3	1	2	1	5	6	3	4	3	5	none	none	NA	Aucun symptôme	NA	I don't think I've been infected	Yes	non mororized (walking, bike,...)	non mororized (walking, bike,...)	I see fewer patients	Clinical examination;Aerosols gererating acts	10 – 50	gloves;Masque N95 ou KN95;FFP2 of FFP3 respirators;Face shield;Hairnet/cap;disposable gown	Masque N95 ou KN95;FFP2 of FFP3 respirators;Hairnet/cap;disposable gown	Limit the use of the waiting room (and no objects placed on the tables) ;Only accept one accompanying person;Ventilation between each patient (> 15 min)	I dont know	I dont know	Yes	1	4	All treatments with appropriate personal protective equipment	No	I dont know	Yes	No	No	61	1	0	1	0	0	0	0
Dentist	Male	None	General practice	Private practice	no	2	0	0	0	0	3	0	0	3	0	none	No antibodies	10/07/2020	Aucun symptôme	NA	I don't think I've been infected	Yes	Personal car or motocycle	Personal car or motocycle	I see fewer patients	non-aerosols gererating acts;Aerosols gererating acts	50 – 100	gloves;surgical mask;FFP2 of FFP3 respirators;Safety googles;Hairnet/cap;disposable gown	gloves;surgical mask;FFP2 of FFP3 respirators;Safety googles;Hairnet/cap;disposable gown	Ventilation between each patient (> 15 min);Approved air filtration system in the absence of a window;Sur ventilation type 15 volumes air et ventilation 10 volumes air en permanence dans les deux salles avec ou sans fenêtre. Aucun accompagnant sauf pour les mineurs et personnes le nécessitant . 30 mn minimum entre chaque patient dans chaque salle.	Yes	I dont know	Yes	3	10	All treatments with appropriate personal protective equipment	No	Yes	Yes	No	No	59	1	0	0	0	0	0	0
Dentist	Male	None	General practice	Private practice	no	3	2	2	0	5	3	2	0	0	4	none	none	NA	Aucun symptôme	NA	I don't think I've been infected	Yes	Personal car or motocycle	Personal car or motocycle	I see fewer patients	Aerosols gererating acts	10 – 50	gloves;Masque N95 ou KN95;Face shield;Hairnet/cap;disposable gown	Masque N95 ou KN95;Hairnet/cap;disposable gown	Limit the use of the waiting room (and no objects placed on the tables) ;Only accept one accompanying person;Ventilation between each patient (> 15 min)	Yes	Yes	Yes	4	8	All treatments with appropriate personal protective equipment	No	No	Yes	No	No	52	1	0	0	0	0	0	0
Dentist	Male	None	General practice	Private practice	no	6	2	8	0	8	7	5	7	3	4	none	none	NA	Aucun symptôme	NA	I don't think I've been infected	Yes	non mororized (walking, bike,...)	non mororized (walking, bike,...)	I went back to my usual exercise;I see fewer patients	Clinical interview;Clinical examination;non-aerosols gererating acts;Aerosols gererating acts	50 – 100	gloves;Masque N95 ou KN95;FFP2 of FFP3 respirators;Safety googles;Face shield;Hairnet/cap;disposable gown	Masque N95 ou KN95;FFP2 of FFP3 respirators;Hairnet/cap	Limit the use of the waiting room (and no objects placed on the tables) ;Only accept one accompanying person;Ventilation between each patient (> 15 min)	I dont know	I dont know	Yes	3	5	All treatments with appropriate personal protective equipment	Yes	Yes	Yes	No	No	58	1	0	0	0	0	0	0
Dentist	Male	Hypertension;Cancer	General practice	Private practice	no	4	3	6	3	2	4	4	7	3	5	none	none	NA	Aucun symptôme	NA	I don't think I've been infected	Yes	Personal car or motocycle	Personal car or motocycle	I went back to my usual exercise	Clinical interview;Clinical examination;non-aerosols gererating acts;Aerosols gererating acts	50 – 100	gloves;FFP2 of FFP3 respirators	FFP2 of FFP3 respirators	Limit the use of the waiting room (and no objects placed on the tables)	I dont know	I dont know	No	4	4	Teleconsultation	No	I dont know	I dont know	No	No	62	0	0	0	0	1	1	0
Dentist	Female	None;Smoker	General practice	Private practice	no	5	5	5	5	8	7	7	7	7	7	none	none	NA	Aucun symptôme	NA	I dont know	Yes	Personal car or motocycle	Personal car or motocycle	I see fewer patients	Clinical examination;Aerosols gererating acts	50 – 100	gloves;Masque N95 ou KN95;FFP2 of FFP3 respirators;Safety googles;Face shield;Hairnet/cap;disposable gown	gloves;Masque N95 ou KN95;FFP2 of FFP3 respirators;Safety googles;Face shield;Hairnet/cap;disposable gown	Limit the use of the waiting room (and no objects placed on the tables)	Yes	Yes	Yes	5	2	All treatments with appropriate personal protective equipment	Yes	Yes	No	No	Yes	61	1	0	0	1	0	0	0
Dentist	Female	None	General practice	Private practice	yes	7	4	5	1	9	8	4	4	3	5	none	none	NA	Aucun symptôme	NA	I don't think I've been infected	Yes	Personal car or motocycle	Personal car or motocycle	I went back to my usual exercise	Aerosols gererating acts	50 – 100	gloves;FFP2 of FFP3 respirators;Safety googles;Hairnet/cap;disposable gown	gloves;FFP2 of FFP3 respirators;Hairnet/cap	Limit the use of the waiting room (and no objects placed on the tables) ;Only accept one accompanying person;Ventilation between each patient (> 15 min)	Yes	I dont know	Yes	4	6	All treatments with appropriate personal protective equipment	No	I dont know	Yes	No	No	47	1	0	0	0	0	0	0
Assistant	Female	None	General practice	Private practice	yes	5	1	5	3	4	3	1	4	3	3	none	No antibodies	30/06/2020	legers maux de gorge, plus irritations allergie	30/05/2020	I don't think I've been infected	Yes	Personal car or motocycle	Personal car or motocycle	I see fewer patients	Clinical interview	10 – 50	gloves;FFP2 of FFP3 respirators;Face shield;Hairnet/cap;disposable gown	FFP2 of FFP3 respirators;Hairnet/cap	Only accept one accompanying person;Ventilation between each patient (> 15 min);plus de salle d attente pour le moment	Yes	Yes	Yes	6	9	je suis assistante dentaire	No	No	I dont know	No	No	52	1	0	0	0	0	0	0
Dentist	Male	None	General practice	Private practice	no	2	0	3	0	5	1	0	2	0	3	none	none	NA	Aucun symptôme	NA	I don't think I've been infected	Yes	Personal car or motocycle	Personal car or motocycle	I went back to my usual exercise	Clinical interview;Clinical examination;non-aerosols gererating acts;Aerosols gererating acts	10 – 50	gloves;FFP2 of FFP3 respirators;Safety googles;Hairnet/cap;disposable gown	FFP2 of FFP3 respirators;Hairnet/cap	Limit the use of the waiting room (and no objects placed on the tables) ;Only accept one accompanying person;Ventilation between each patient (> 15 min)	Yes	Yes	Yes	3	10	All treatments with appropriate personal protective equipment	Yes	Yes	Yes	No	No	55	1	0	0	0	0	0	0
Dentist	Female	None	General practice	Private practice	yes	7	4	4	0	7	7	5	4	3	5	none	none	NA	Aucun symptôme	NA	I don't think I've been infected	Yes	non mororized (walking, bike,...)	non mororized (walking, bike,...)	I see fewer patients	Clinical interview;Clinical examination;non-aerosols gererating acts;Aerosols gererating acts	50 – 100	gloves;FFP2 of FFP3 respirators;Safety googles;Face shield;Hairnet/cap;disposable gown	gloves;FFP2 of FFP3 respirators;Safety googles;Face shield;Hairnet/cap;disposable gown	Limit the use of the waiting room (and no objects placed on the tables) ;Only accept one accompanying person;Ventilation between each patient (> 15 min)	I dont know	Yes	Yes	1	6	All treatments with appropriate personal protective equipment	No	I dont know	Yes	No	No	59	1	0	0	0	0	0	0
Dentist	Male	None	General practice	Public Hospital;Private practice	no	4	2	5	1	3	4	5	5	2	5	none	none	NA	Aucun symptôme	NA	I don't think I've been infected	Yes	Personal car or motocycle	Personal car or motocycle	I see fewer patients;I do/assist fewer acts;The paramedical staff around me is limited in number	Clinical interview;Clinical examination;Aerosols gererating acts	10 – 50	gloves;FFP2 of FFP3 respirators;Hairnet/cap;disposable gown	Je ne reçois pas de patient	Limit the use of the waiting room (and no objects placed on the tables) ;Only accept one accompanying person;Ventilation between each patient (> 15 min)	No	No	Yes	3	7	Emergencies	Yes	Yes	Yes	No	Yes	62	1	0	0	0	0	0	0
Dentist	Female	Overweight	General practice	Private practice	yes	8	2	8	6	10	8	3	9	7	9	none	none	NA	Frissons;Fatigue;Maux de gorge;Toux;Maux de tête;Vertiges	20/02/2020	I dont know	Yes	Personal car or motocycle	Personal car or motocycle	I see fewer patients	Clinical interview;Clinical examination;non-aerosols gererating acts;Aerosols gererating acts	10 – 50	gloves;Masque N95 ou KN95;FFP2 of FFP3 respirators;Safety googles;Face shield;Hairnet/cap;disposable gown	gloves;Masque N95 ou KN95;FFP2 of FFP3 respirators;Safety googles;Hairnet/cap	Limit the use of the waiting room (and no objects placed on the tables) ;Ventilation between each patient (> 15 min)	I dont know	I dont know	Yes	2	6	Teleconsultation;Emergencies;All treatments with appropriate personal protective equipment	Yes	Yes	Yes	No	No	51	0	0	1	0	0	0	0
Dentist	Male	None	General practice	Private practice	yes	6	3	3	1	3	3	2	2	0	2	none	none	NA	Aucun symptôme	NA	I don't think I've been infected	Yes	Personal car or motocycle	Personal car or motocycle	I went back to my usual exercise;I see fewer patients	Clinical interview;Clinical examination;non-aerosols gererating acts;Aerosols gererating acts	50 – 100	gloves;Masque N95 ou KN95;FFP2 of FFP3 respirators;Face shield;Hairnet/cap;disposable gown	gloves;surgical mask;Face shield;Hairnet/cap;disposable gown	Limit the use of the waiting room (and no objects placed on the tables) ;Only accept one accompanying person;Ventilation between each patient (> 15 min)	Yes	Yes	Yes	9	9	All treatments with appropriate personal protective equipment	No	Yes	Yes	No	No	58	1	0	0	0	0	0	0
Dentist	Female	None	General practice	Private practice	yes	5	2	2	2	5	3	1	0	0	3	none	No antibodies	13/07/2020	Aucun symptôme	NA	I don't think I've been infected	Yes	Personal car or motocycle	Personal car or motocycle	I went back to my usual exercise	Clinical examination;Aerosols gererating acts	10 – 50	gloves;Masque N95 ou KN95;Safety googles;Hairnet/cap;disposable gown	Masque N95 ou KN95;Hairnet/cap;disposable gown	Limit the use of the waiting room (and no objects placed on the tables) ;Only accept one accompanying person;Ventilation between each patient (> 15 min)	Yes	Yes	No	8	10	All treatments with appropriate personal protective equipment	Yes	Yes	Yes	No	No	54	1	0	0	0	0	0	0
Dentist	Female	None	General practice	Private practice	no	1	1	1	4	5	1	1	1	3	4	none	none	NA	Aucun symptôme	NA	I don't think I've been infected	Yes	Personal car or motocycle	Personal car or motocycle	I see fewer patients;The medical staff around me is limited in number	Clinical interview;Clinical examination;Aerosols gererating acts;Tous les actes habituels	10 – 50	gloves;Masque N95 ou KN95;FFP2 of FFP3 respirators;Safety googles;Face shield;Hairnet/cap;disposable gown	FFP2 of FFP3 respirators;Safety googles;Hairnet/cap	Limit the use of the waiting room (and no objects placed on the tables) ;Only accept one accompanying person;Ventilation between each patient (> 15 min);Porte d entrée ouverte/ toilettes et crachoir proscrits/ masques et lavages de mains obligatoires pour le patient etc...	I dont know	I dont know	Yes	8	8	All treatments with appropriate personal protective equipment	No	No	No	No	Yes	49	1	0	0	0	0	0	0
Dentist	Female	Heart disease;COPD	General practice	Private practice	yes	3	5	7	0	4	5	6	7	0	5	none	none	NA	Fièvre;Fatigue;Rhinite;Maux de gorge;Toux;Myalgies/courbatures	18/03/2020	Partner, someone at home;Patient	No, I haven't returned to work yet	NA	NA	NA	NA	NA	NA	NA	NA	NA	NA	NA	1	4	Pas de reprise	Yes	Yes	Yes	NA	NA	61	0	0	0	0	0	0	1
Dentist	Male	None	General practice	Private practice	no	8	8	9	8	9	6	6	7	7	6	none	none	NA	Aucun symptôme	NA	I don't think I've been infected	Yes	Personal car or motocycle	Personal car or motocycle	I see fewer patients	Clinical examination;Aerosols gererating acts	10 – 50	gloves;FFP2 of FFP3 respirators;Face shield;Hairnet/cap;disposable gown	Je ne reçois pas de patient	Limit the use of the waiting room (and no objects placed on the tables) ;Only accept one accompanying person;Porte du cabinet fermé et patient patientant dans la rue.	I dont know	I dont know	Yes	5	5	All treatments with appropriate personal protective equipment	No	I dont know	Yes	No	No	51	1	0	0	0	0	0	0
Dentist	Female	None	General practice	Private practice	yes	6	4	8	4	7	7	5	8	5	5	none	none	NA	Aucun symptôme	NA	I don't think I've been infected	Yes	non mororized (walking, bike,...)	non mororized (walking, bike,...)	I see fewer patients	Aerosols gererating acts	50 – 100	gloves;FFP2 of FFP3 respirators;Face shield;Hairnet/cap;disposable gown;pantalon et chaussures de travail	gloves;FFP2 of FFP3 respirators;Face shield;shoe covers;disposable gown	Limit the use of the waiting room (and no objects placed on the tables) ;Only accept one accompanying person;Ventilation between each patient (> 15 min)	I dont know	I dont know	Yes	6	6	All treatments with appropriate personal protective equipment	No	I dont know	I dont know	No	No	61	1	0	0	0	0	0	0
Dentist	Female	None	General practice	Private practice	yes	5	4	8	6	3	7	3	6	5	4	none	none	NA	Aucun symptôme	NA	I don't think I've been infected	Yes	Personal car or motocycle	Personal car or motocycle	I see fewer patients	Clinical interview;Clinical examination;non-aerosols gererating acts;Aerosols gererating acts	10 – 50	gloves;Masque N95 ou KN95;FFP2 of FFP3 respirators;Safety googles;Face shield;Hairnet/cap;shoe covers;disposable gown	gloves;surgical mask;Masque N95 ou KN95;FFP2 of FFP3 respirators;Safety googles;Face shield;Hairnet/cap;shoe covers;disposable gown	Limit the use of the waiting room (and no objects placed on the tables) ;Only accept one accompanying person;Ventilation between each patient (> 15 min)	Yes	Yes	Yes	2	9	Emergencies;All treatments with appropriate personal protective equipment	No	I dont know	Yes	No	No	61	1	0	0	0	0	0	0
Dentist	Female	Allergies;Overweight	General practice	Private practice	yes	5	5	9	6	8	10	8	8	3	5	none	No antibodies	04/07/2020	Aucun symptôme	NA	I don't think I've been infected	Yes	Personal car or motocycle	Personal car or motocycle	I see fewer patients	Clinical interview;Clinical examination;non-aerosols gererating acts;Aerosols gererating acts	10 – 50	gloves;Masque N95 ou KN95;Safety googles;Face shield;Hairnet/cap;disposable gown	surgical mask;Safety googles	Limit the use of the waiting room (and no objects placed on the tables) ;Only accept one accompanying person;Ventilation between each patient (> 15 min)	Yes	Yes	Yes	5	10	Emergencies;All treatments with appropriate personal protective equipment	Yes	Yes	I dont know	No	Yes	58	0	1	1	0	0	0	0
Dentist	Male	Allergies	General practice	Private practice	yes	4	2	8	8	8	5	1	8	8	3	none	none	NA	Aucun symptôme	NA	I don't think I've been infected	Yes	Personal car or motocycle	Personal car or motocycle	I see fewer patients;The medical staff around me is limited in number;The paramedical staff around me is limited in number	Clinical interview;Clinical examination;non-aerosols gererating acts;Aerosols gererating acts	50 – 100	gloves;Masque N95 ou KN95;FFP2 of FFP3 respirators;Face shield;Hairnet/cap;disposable gown	FFP2 of FFP3 respirators	Limit the use of the waiting room (and no objects placed on the tables) ;Ventilation between each patient (> 15 min)	Yes	Yes	Yes	5	10	Teleconsultation;Emergencies;All treatments with appropriate personal protective equipment	No	Yes	Yes	No	No	28	0	1	0	0	0	0	0
Dentist	Female	Allergies;Enceinte	General practice	Private practice	yes	7	2	2	0	5	3	0	0	2	2	none	none	NA	Aucun symptôme	NA	j'ignore si j'ai été ou non un porteur sain	Yes	Personal car or motocycle	Personal car or motocycle	I see fewer patients	Aerosols gererating acts	10 – 50	gloves;FFP2 of FFP3 respirators;Safety googles;Face shield;Hairnet/cap;disposable gown	surgical mask;Hairnet/cap	déjà que 2 chaises ds salle d'attente et pas d'accompagnant sauf enfant moins de 8 ans, aération 15 min après détartrage, fenêtre ouverte en permanence	Yes	Yes	Yes	5	10	Teleconsultation;Emergencies;All treatments with appropriate personal protective equipment	Yes	Yes	Yes	No	No	47	0	1	0	0	0	0	0
Dentist	Male	None	General practice	Private practice	no	5	5	5	5	8	3	3	3	3	2	none	none	NA	Aucun symptôme	NA	I don't think I've been infected	Yes	Personal car or motocycle	Personal car or motocycle	I see fewer patients	Clinical interview;Clinical examination;non-aerosols gererating acts;Aerosols gererating acts	100 – 150	gloves;Masque N95 ou KN95;FFP2 of FFP3 respirators;Safety googles;Face shield;Hairnet/cap;disposable gown	Masque N95 ou KN95;FFP2 of FFP3 respirators;Safety googles;Hairnet/cap	Limit the use of the waiting room (and no objects placed on the tables) ;Only accept one accompanying person;Ventilation between each patient (> 15 min);Approved air filtration system in the absence of a window	Yes	Yes	No	6	8	All treatments with appropriate personal protective equipment	No	I dont know	I dont know	No	No	50	1	0	0	0	0	0	0
Dentist	Female	None	General practice	Private practice	yes	1	1	1	1	4	1	1	1	1	3	none	none	NA	Aucun symptôme	NA	I don't think I've been infected	Yes	Personal car or motocycle	Personal car or motocycle	I see fewer patients	Clinical interview;Clinical examination;non-aerosols gererating acts;Aerosols gererating acts	100 – 150	gloves;Masque N95 ou KN95;FFP2 of FFP3 respirators;Safety googles;Face shield;Hairnet/cap;disposable gown	surgical mask	Limit the use of the waiting room (and no objects placed on the tables) ;Only accept one accompanying person;Ventilation between each patient (> 15 min)	Yes	Yes	Yes	8	8	All treatments with appropriate personal protective equipment	Yes	Yes	Yes	No	No	56	1	0	0	0	0	0	0
Dentist	Male	Smoker	General practice	Private practice	no	2	1	1	1	3	3	1	1	1	3	none	none	NA	Aucun symptôme	NA	I don't think I've been infected	Yes	Personal car or motocycle	Personal car or motocycle	I see fewer patients;I do/assist fewer acts	Aerosols gererating acts	10 – 50	gloves;FFP2 of FFP3 respirators;Safety googles;Hairnet/cap;disposable gown	gloves;FFP2 of FFP3 respirators;Safety googles;Hairnet/cap;disposable gown	Limit the use of the waiting room (and no objects placed on the tables) ;Only accept one accompanying person;Ventilation between each patient (> 15 min)	I dont know	I dont know	Yes	1	5	All treatments with appropriate personal protective equipment	No	No	I dont know	No	No	53	0	0	0	1	0	0	0
Dentist	Female	Cancer	General practice	Private practice	yes	9	8	8	4	10	7	7	8	6	7	négative	No antibodies	08/07/2020	Aucun symptôme	NA	I don't think I've been infected	Yes	Personal car or motocycle	Personal car or motocycle	I see fewer patients	Clinical interview;Clinical examination;non-aerosols gererating acts;Aerosols gererating acts	50 – 100	gloves;FFP2 of FFP3 respirators;Face shield;Hairnet/cap;disposable gown	gloves;FFP2 of FFP3 respirators;Face shield;Hairnet/cap;disposable gown	Limit the use of the waiting room (and no objects placed on the tables) ;Only accept one accompanying person;Ventilation between each patient (> 15 min)	I dont know	I dont know	Yes	4	8	All treatments with appropriate personal protective equipment	Yes	Yes	Yes	No	No	52	0	0	0	0	0	1	0
Dentist	Male	Allergies;COPD	General practice	Private practice	no	5	8	5	4	5	3	5	5	4	3	none	none	NA	Aucun symptôme	NA	I don't think I've been infected	Yes	Personal car or motocycle	Personal car or motocycle	I see fewer patients	non-aerosols gererating acts	50 – 100	gloves;Masque N95 ou KN95;FFP2 of FFP3 respirators;Face shield;Hairnet/cap	surgical mask	Limit the use of the waiting room (and no objects placed on the tables) ;Only accept one accompanying person;Ventilation between each patient (> 15 min)	Yes	Yes	Yes	3	8	All treatments with appropriate personal protective equipment	Yes	Yes	Yes	No	No	44	0	1	0	0	0	0	0
Dentist	Male	Diabetes;Smoker	General practice	Public Hospital;Private practice	yes	4	6	8	6	7	6	5	7	6	4	none	No antibodies	28/06/2020	Aucun symptôme	NA	I don't think I've been infected	Yes	Personal car or motocycle	Personal car or motocycle	I see fewer patients;I do/assist fewer acts	Clinical interview;Clinical examination;Aerosols gererating acts	10 – 50	gloves;FFP2 of FFP3 respirators;Face shield;Hairnet/cap;disposable gown	surgical mask;Masque N95 ou KN95;Face shield;Hairnet/cap;disposable gown	Limit the use of the waiting room (and no objects placed on the tables) ;Only accept one accompanying person;Ventilation between each patient (> 15 min)	I dont know	I dont know	Yes	4	7	Emergencies;All treatments with appropriate personal protective equipment	Yes	Yes	Yes	No	Yes	66	0	0	0	1	0	0	0
Dentist	Male	None	General practice	Private practice	yes	5	6	8	8	9	5	6	7	7	7	none	none	NA	Aucun symptôme	NA	I don't think I've been infected	Yes	Personal car or motocycle	Personal car or motocycle	I see fewer patients;The medical staff around me is limited in number	Clinical interview;Clinical examination;non-aerosols gererating acts;Aerosols gererating acts	50 – 100	gloves;Masque N95 ou KN95;FFP2 of FFP3 respirators;Safety googles;Hairnet/cap;disposable gown	gloves;Masque N95 ou KN95;FFP2 of FFP3 respirators;Safety googles;Hairnet/cap;disposable gown	Limit the use of the waiting room (and no objects placed on the tables) ;Only accept one accompanying person;Ventilation between each patient (> 15 min)	Yes	Yes	Yes	4	7	Teleconsultation;Emergencies	No	No	Yes	No	No	31	1	0	0	0	0	0	0
Dentist	Male	None	General practice	Private practice	yes	2	1	2	0	2	3	3	2	1	1	none	none	NA	Aucun symptôme	NA	I don't think I've been infected	Yes	Personal car or motocycle	Personal car or motocycle	I see fewer patients;I do/assist fewer acts	Clinical examination;non-aerosols gererating acts;Aerosols gererating acts	10 – 50	gloves;FFP2 of FFP3 respirators;Safety googles;Face shield;Hairnet/cap;disposable gown	Je ne reçois pas de patient	Limit the use of the waiting room (and no objects placed on the tables) ;Only accept one accompanying person;Ventilation between each patient (> 15 min)	Yes	Yes	Yes	4	8	retraite anticipée	No	No	Yes	No	No	64	1	0	0	0	0	0	0
Dentist	Male	Hypertension;Heart disease	General practice	Private practice	no	5	4	6	0	6	3	3	4	3	4	none	none	NA	Aucun symptôme	NA	I don't think I've been infected	Yes	Personal car or motocycle	Personal car or motocycle	I went back to my usual exercise	Clinical interview;Clinical examination;Aerosols gererating acts	50 – 100	gloves;Masque N95 ou KN95;FFP2 of FFP3 respirators;Safety googles;Face shield	surgical mask;Masque N95 ou KN95;FFP2 of FFP3 respirators	Limit the use of the waiting room (and no objects placed on the tables) ;Only accept one accompanying person;Ventilation between each patient (> 15 min)	Yes	Yes	Yes	5	4	si confinement arrêt de mon activité car retraite en janvier 2021	No	I dont know	I dont know	No	No	65	0	0	0	0	1	0	1
Dentist	Male	Smoker	General practice	Private practice	yes	0	1	7	0	1	2	1	6	2	2	none	none	NA	Aucun symptôme	NA	I don't think I've been infected	Yes	non mororized (walking, bike,...)	non mororized (walking, bike,...)	I see fewer patients;I do/assist fewer acts	Clinical interview;Clinical examination;non-aerosols gererating acts;Aerosols gererating acts	10 – 50	gloves;Masque N95 ou KN95;FFP2 of FFP3 respirators;Hairnet/cap;disposable gown	Je ne reçois pas de patient	Limit the use of the waiting room (and no objects placed on the tables) ;Only accept one accompanying person;Approved air filtration system in the absence of a window	Yes	Yes	Yes	5	8	Teleconsultation;Emergencies;All treatments with appropriate personal protective equipment;Si les cabinets ne sont pas fermés sur décision ordinale	No	No	I dont know	NA	NA	68	0	0	0	1	0	0	0
Dentist	Male	None	General practice	Private practice	no	2	0	0	0	0	2	1	1	1	3	none	none	NA	Aucun symptôme	NA	I don't think I've been infected	Yes	non mororized (walking, bike,...)	non mororized (walking, bike,...)	I see fewer patients	Aerosols gererating acts	10 – 50	gloves;surgical mask;Masque N95 ou KN95;Safety googles;Face shield;Hairnet/cap;disposable gown	surgical mask;Safety googles	Limit the use of the waiting room (and no objects placed on the tables) ;Only accept one accompanying person;Ventilation between each patient (> 15 min)	Yes	Yes	Yes	3	6	All treatments with appropriate personal protective equipment	No	No	I dont know	No	No	52	1	0	0	0	0	0	0
Dentist	Female	None	General practice	Private practice	yes	5	6	7	5	7	3	2	3	3	4	none	none	NA	Aucun symptôme	NA	I don't think I've been infected	Yes	Public transportation	non mororized (walking, bike,...)	I see fewer patients;The medical staff around me is limited in number	Clinical interview;Clinical examination;non-aerosols gererating acts;Aerosols gererating acts	10 – 50	gloves;Masque N95 ou KN95;Face shield;Hairnet/cap;disposable gown	Masque N95 ou KN95;Hairnet/cap;disposable gown	Limit the use of the waiting room (and no objects placed on the tables) ;Only accept one accompanying person;Ventilation between each patient (> 15 min)	Yes	Yes	Yes	2	7	Emergencies;All treatments with appropriate personal protective equipment	Yes	Yes	I dont know	No	No	43	1	0	0	0	0	0	0
Dentist	Male	None	General practice	Private practice	yes	1	1	2	0	4	1	1	2	0	1	none	none	NA	Maux de tête;Conjonctivite	15/02/2020	I don't think I've been infected	Yes	non mororized (walking, bike,...)	non mororized (walking, bike,...)	I went back to my usual exercise;I see fewer patients	Clinical interview;Clinical examination;non-aerosols gererating acts;Aerosols gererating acts	50 – 100	gloves;Masque N95 ou KN95;FFP2 of FFP3 respirators;Safety googles;Face shield;Hairnet/cap;disposable gown	gloves;Masque N95 ou KN95;FFP2 of FFP3 respirators;Safety googles;Hairnet/cap	Limit the use of the waiting room (and no objects placed on the tables) ;Only accept one accompanying person;Aération constante du cabinet et 10 mn entre patients	Yes	Yes	No	4	8	All treatments with appropriate personal protective equipment	Yes	Yes	Yes	No	Yes	65	1	0	0	0	0	0	0
Dentist	Female	Cancer	General practice	Private practice	no	0	0	0	0	8	5	0	0	0	0	none	none	NA	Aucun symptôme	NA	I don't think I've been infected	Yes	non mororized (walking, bike,...)	non mororized (walking, bike,...)	I see fewer patients	Clinical interview;Clinical examination;non-aerosols gererating acts;Aerosols gererating acts	100 – 150	gloves;FFP2 of FFP3 respirators;Hairnet/cap;disposable gown	gloves;FFP2 of FFP3 respirators	Limit the use of the waiting room (and no objects placed on the tables) ;Only accept one accompanying person;Ventilation between each patient (> 15 min)	Yes	Yes	No	5	5	All treatments with appropriate personal protective equipment	No	No	No	No	No	62	0	0	0	0	0	1	0
Dentist	Female	None	General practice	Private practice	no	0	0	3	2	4	3	0	2	1	0	none	none	NA	Aucun symptôme	NA	I don't think I've been infected	Yes	Personal car or motocycle	Personal car or motocycle	I went back to my usual exercise;I see fewer patients	Clinical interview;Clinical examination;non-aerosols gererating acts;Aerosols gererating acts	10 – 50	gloves;Masque N95 ou KN95;FFP2 of FFP3 respirators;Face shield;Hairnet/cap;disposable gown	gloves;Masque N95 ou KN95;FFP2 of FFP3 respirators;Hairnet/cap;disposable gown	Limit the use of the waiting room (and no objects placed on the tables) ;Only accept one accompanying person	Yes	Yes	No	1	10	Emergencies;All treatments with appropriate personal protective equipment	Yes	Yes	Yes	No	No	31	1	0	0	0	0	0	0
Dentist	Male	None	General practice	Private practice	yes	3	1	1	2	5	2	1	2	1	2	none	none	NA	Aucun symptôme	NA	I don't think I've been infected	Yes	non mororized (walking, bike,...)	non mororized (walking, bike,...)	I went back to my usual exercise	Clinical interview;Clinical examination;non-aerosols gererating acts;Aerosols gererating acts;Implantologie	10 – 50	gloves;FFP2 of FFP3 respirators;Safety googles;Face shield;Hairnet/cap;shoe covers;disposable gown	surgical mask;Hairnet/cap;shoe covers	Limit the use of the waiting room (and no objects placed on the tables) ;Ventilation between each patient (> 15 min)	Yes	Yes	Yes	6	10	All treatments with appropriate personal protective equipment	Yes	Yes	Yes	No	No	65	1	0	0	0	0	0	0
Dentist	Male	None	General practice	Private practice	yes	4	4	4	4	6	6	6	6	6	6	none	none	NA	Aucun symptôme	NA	I don't think I've been infected	Yes	Personal car or motocycle	Personal car or motocycle	I see fewer patients	Clinical interview	10 – 50	gloves;Masque N95 ou KN95;Safety googles;Hairnet/cap;disposable gown	gloves;Masque N95 ou KN95;Safety googles;Hairnet/cap;disposable gown	Limit the use of the waiting room (and no objects placed on the tables) ;Only accept one accompanying person	I dont know	I dont know	Yes	3	4	Emergencies	No	I dont know	Yes	No	No	62	1	0	0	0	0	0	0
Dentist	Male	Hypertension;COPD;Pathologie(s) rénale(s) chronique(s)	General practice	Private practice	no	4	4	5	5	8	4	4	4	5	7	none	none	NA	Aucun symptôme	NA	I don't think I've been infected	Yes	Personal car or motocycle	Personal car or motocycle	I went back to my usual exercise	Clinical interview;Clinical examination;non-aerosols gererating acts;Aerosols gererating acts	10 – 50	gloves;FFP2 of FFP3 respirators;Safety googles;Hairnet/cap;disposable gown	FFP2 of FFP3 respirators;Hairnet/cap;disposable gown	Limit the use of the waiting room (and no objects placed on the tables) ;Only accept one accompanying person;Ventilation between each patient (> 15 min)	I dont know	I dont know	Yes	2	4	All treatments with appropriate personal protective equipment	Yes	Yes	Yes	No	No	173	0	0	0	0	1	0	0
Dentist	Male	None	General practice	Private practice	no	2	3	7	5	3	5	3	5	5	5	none	none	NA	Aucun symptôme	NA	I don't think I've been infected	Yes	non mororized (walking, bike,...)	non mororized (walking, bike,...)	I see fewer patients	Clinical interview;Clinical examination;non-aerosols gererating acts;Aerosols gererating acts	10 – 50	gloves;Masque N95 ou KN95;FFP2 of FFP3 respirators;Safety googles;Face shield;Hairnet/cap;disposable gown	Masque N95 ou KN95	Limit the use of the waiting room (and no objects placed on the tables) ;Only accept one accompanying person;Ventilation between each patient (> 15 min)	Yes	Yes	Yes	1	7	All treatments with appropriate personal protective equipment	No	No	Yes	No	No	37	1	0	0	0	0	0	0
Dentist	Male	None	General practice	Private practice	no	7	5	5	1	8	7	5	5	3	5	none	none	NA	Aucun symptôme	NA	I don't think I've been infected	Yes	Personal car or motocycle	Personal car or motocycle	I see fewer patients;I do/assist fewer acts	Clinical interview;Clinical examination;Aerosols gererating acts	50 – 100	gloves;Masque N95 ou KN95;Safety googles;disposable gown	gloves;surgical mask	Limit the use of the waiting room (and no objects placed on the tables) ;Only accept one accompanying person;Ventilation between each patient (> 15 min)	Yes	Yes	Yes	6	7	All treatments with appropriate personal protective equipment	Yes	Yes	Yes	No	No	58	1	0	0	0	0	0	0
Dentist	Male	Allergies	General practice	Private practice	yes	5	3	5	5	7	6	3	5	5	7	none	No antibodies	12/05/2020	Fièvre;Frissons;Fatigue;Toux;Maux de tête;Myalgies/courbatures	24/03/2020	I dont know	Yes	Personal car or motocycle	Personal car or motocycle	I see fewer patients	Clinical interview;Clinical examination;non-aerosols gererating acts;Aerosols gererating acts	50 – 100	gloves;Masque N95 ou KN95;Safety googles;Face shield;Hairnet/cap	Masque N95 ou KN95;Safety googles;Hairnet/cap	Limit the use of the waiting room (and no objects placed on the tables) ;Only accept one accompanying person;Ventilation between each patient (> 15 min)	Yes	Yes	Yes	5	7	All treatments with appropriate personal protective equipment	Yes	Yes	Yes	No	No	48	0	1	0	0	0	0	0
Dentist	Female	None	General practice	Private practice	no	1	8	8	8	9	3	8	8	8	5	none	none	NA	Aucun symptôme	NA	I don't think I've been infected	Yes	Personal car or motocycle	Personal car or motocycle	I do/assist fewer acts	Clinical interview	50 – 100	gloves;FFP2 of FFP3 respirators;Face shield;Hairnet/cap;disposable gown	surgical mask	Limit the use of the waiting room (and no objects placed on the tables) ;Only accept one accompanying person;Ventilation between each patient (> 15 min)	Yes	Yes	Yes	6	6	All treatments with appropriate personal protective equipment	Yes	Yes	Yes	No	No	65	1	0	0	0	0	0	0
Dentist	Male	Allergies;Hypertension	General practice	Private practice	no	7	6	9	8	7	9	7	9	8	7	none	No antibodies	23/05/2020	Fatigue;Myalgies/courbatures	10/03/2020	I don't think I've been infected	Yes	Personal car or motocycle	Personal car or motocycle	I see fewer patients;I do/assist fewer acts	non-aerosols gererating acts;Aerosols gererating acts	10 – 50	gloves;Masque N95 ou KN95;FFP2 of FFP3 respirators;Face shield;Hairnet/cap;disposable gown	gloves;FFP2 of FFP3 respirators;Safety googles;Hairnet/cap;disposable gown	Limit the use of the waiting room (and no objects placed on the tables) ;Only accept one accompanying person;Ventilation between each patient (> 15 min)	Yes	Yes	Yes	3	8	Emergencies	No	I dont know	I dont know	No	No	63	0	1	0	0	1	0	0
Dentist	Male	None	General practice	Private practice	no	6	6	4	1	7	6	5	5	6	5	none	none	NA	Aucun symptôme	NA	.	Yes	Personal car or motocycle	Personal car or motocycle	I went back to my usual exercise	Clinical interview;Clinical examination;non-aerosols gererating acts;Aerosols gererating acts	50 – 100	gloves;Masque N95 ou KN95;FFP2 of FFP3 respirators;Safety googles;Face shield;Hairnet/cap	Masque N95 ou KN95;FFP2 of FFP3 respirators;Safety googles	Limit the use of the waiting room (and no objects placed on the tables) ;Only accept one accompanying person;Ventilation between each patient (> 15 min);Alternance entre 2 salles de soins	Yes	Yes	Yes	2	5	All treatments with appropriate personal protective equipment	Yes	Yes	Yes	No	No	52	1	0	0	0	0	0	0
Dentist	Female	Allergies	General practice	Private practice	no	7	2	2	0	7	8	3	5	3	8	none	No antibodies	15/05/2020	Aucun symptôme	NA	I don't think I've been infected	Yes	Personal car or motocycle	Personal car or motocycle	I see fewer patients	Clinical interview;Clinical examination;non-aerosols gererating acts;Aerosols gererating acts	50 – 100	gloves;Masque N95 ou KN95;Hairnet/cap;disposable gown	Masque N95 ou KN95;Hairnet/cap;disposable gown	Limit the use of the waiting room (and no objects placed on the tables) ;Only accept one accompanying person;Ventilation between each patient (> 15 min)	Yes	Yes	Yes	6	6	Teleconsultation;Emergencies;All treatments with appropriate personal protective equipment	Yes	Yes	Yes	No	No	47	0	1	0	0	0	0	0
Dentist	Female	None	General practice	Private practice	yes	5	3	6	4	5	5	5	5	5	5	none	none	NA	Aucun symptôme	NA	I don't think I've been infected	Yes	Personal car or motocycle	Personal car or motocycle	I see fewer patients	non-aerosols gererating acts;Aerosols gererating acts	10 – 50	gloves;FFP2 of FFP3 respirators;Safety googles;Hairnet/cap;disposable gown	gloves;FFP2 of FFP3 respirators;Hairnet/cap;disposable gown	Limit the use of the waiting room (and no objects placed on the tables) ;Ventilation between each patient (> 15 min)	Yes	Yes	Yes	6	6	Teleconsultation	Yes	Yes	Yes	No	Yes	59	1	0	0	0	0	0	0
Dentist	Male	None	General practice	Private practice	no	6	3	6	3	8	5	4	8	5	6	none	none	NA	Aucun symptôme	NA	I don't think I've been infected	Yes	Personal car or motocycle	Personal car or motocycle	I see fewer patients;The medical staff around me is limited in number	Clinical interview;Clinical examination;non-aerosols gererating acts;Aerosols gererating acts	10 – 50	gloves;Masque N95 ou KN95;FFP2 of FFP3 respirators;Safety googles;Face shield;Hairnet/cap;disposable gown	Masque N95 ou KN95;FFP2 of FFP3 respirators;Hygiaphones	Limit the use of the waiting room (and no objects placed on the tables) ;Only accept one accompanying person;Ventilation between each patient (> 15 min)	I dont know	Yes	Yes	3	8	Teleconsultation;Emergencies;All treatments with appropriate personal protective equipment	Yes	Yes	Yes	NA	NA	37	1	0	0	0	0	0	0
Dentist	Male	Smoker	General practice	Private practice	no	1	1	3	1	3	1	1	3	1	2	none	none	NA	Aucun symptôme	NA	I don't think I've been infected	Yes	Personal car or motocycle	Personal car or motocycle	I see fewer patients;I do/assist fewer acts	Clinical interview;Clinical examination;non-aerosols gererating acts;Aerosols gererating acts	10 – 50	gloves;Masque N95 ou KN95;FFP2 of FFP3 respirators;Safety googles;Hairnet/cap;disposable gown	Masque N95 ou KN95;FFP2 of FFP3 respirators	Limit the use of the waiting room (and no objects placed on the tables) ;Only accept one accompanying person;Ventilation between each patient (> 15 min)	I dont know	Yes	Yes	3	7	All treatments with appropriate personal protective equipment	Yes	Yes	Yes	No	No	36	0	0	0	1	0	0	0
Dentist	Female	Enceinte	General practice	Private practice	yes	7	5	7	5	8	5	5	6	4	6	négative	IgM + and no IgG	20/04/2020	Fatigue;Rhinite;Toux;Maux de tête	10/04/2020	I don't think I've been infected	Yes	Personal car or motocycle	Personal car or motocycle	I see fewer patients	Clinical interview;Clinical examination;non-aerosols gererating acts;Aerosols gererating acts	50 – 100	gloves;FFP2 of FFP3 respirators;Safety googles;Hairnet/cap;disposable gown	FFP2 of FFP3 respirators;Hairnet/cap;disposable gown	Limit the use of the waiting room (and no objects placed on the tables) ;Only accept one accompanying person	No	Yes	Yes	3	5	I dont know	No	I dont know	Yes	No	No	48	0	0	0	0	0	0	0
Dentist	Male	Overweight	General practice	Private practice	no	1	1	1	1	9	8	3	5	6	9	none	none	NA	Aucun symptôme	NA	I don't think I've been infected	Yes	Personal car or motocycle	Personal car or motocycle	I see fewer patients;je travail 6 jours sur 7 et a annule mes vacances	Aerosols gererating acts	50 – 100	gloves;Masque N95 ou KN95;FFP2 of FFP3 respirators;Safety googles;Hairnet/cap	Masque N95 ou KN95;FFP2 of FFP3 respirators	Limit the use of the waiting room (and no objects placed on the tables) ;Only accept one accompanying person;Ventilation between each patient (> 15 min)	Yes	Yes	Yes	1	7	All treatments with appropriate personal protective equipment	Yes	Yes	Yes	No	No	52	0	0	1	0	0	0	0
Dentist	Male	None	General practice	Private practice	no	8	5	5	1	8	8	5	5	5	6	none	none	NA	Aucun symptôme	NA	I don't think I've been infected	Yes	Personal car or motocycle	Personal car or motocycle	I see fewer patients;I do/assist fewer acts	Clinical interview;Clinical examination;Aerosols gererating acts	50 – 100	gloves;surgical mask;Masque N95 ou KN95;FFP2 of FFP3 respirators;Safety googles	gloves;surgical mask;Safety googles	Limit the use of the waiting room (and no objects placed on the tables) ;Only accept one accompanying person;Ventilation between each patient (> 15 min)	Yes	Yes	Yes	4	6	Teleconsultation;Emergencies;All treatments with appropriate personal protective equipment	No	No	Yes	No	No	56	1	0	0	0	0	0	0
Dentist	Male	Smoker	General practice	Private practice	no	8	2	2	2	8	8	4	4	4	8	none	none	NA	Aucun symptôme	NA	I don't think I've been infected	Yes	non mororized (walking, bike,...)	Personal car or motocycle	I see fewer patients	Clinical interview;Clinical examination;non-aerosols gererating acts;Aerosols gererating acts	10 – 50	gloves;Masque N95 ou KN95;FFP2 of FFP3 respirators;Face shield;Hairnet/cap;disposable gown	surgical mask	Limit the use of the waiting room (and no objects placed on the tables) ;Only accept one accompanying person;Ventilation between each patient (> 15 min)	I dont know	Yes	Yes	1	5	Teleconsultation;Emergencies	Yes	Yes	Yes	No	No	54	0	0	0	1	0	0	0
Dentist	Female	Allergies;Hypertension;Cancer	General practice	Private practice	yes	3	1	0	0	2	7	2	2	2	1	none	none	NA	Fatigue;Rhinite;Myalgies/courbatures	NA	I don't think I've been infected	Yes	non mororized (walking, bike,...)	non mororized (walking, bike,...)	I see fewer patients;I do/assist fewer acts	Clinical interview;Clinical examination;non-aerosols gererating acts;Aerosols gererating acts	50 – 100	gloves;surgical mask;FFP2 of FFP3 respirators;Safety googles;Face shield;Hairnet/cap	gloves;Safety googles;Face shield;Hairnet/cap	Limit the use of the waiting room (and no objects placed on the tables) ;Only accept one accompanying person;Ventilation between each patient (> 15 min)	I dont know	Yes	Yes	1	1	Teleconsultation;Emergencies	No	No	I dont know	No	No	58	0	1	0	0	1	1	0
Dentist	Male	Allergies	General practice	Private practice	yes	2	1	2	0	4	2	1	1	0	4	none	none	22/07/2020	Fièvre;Frissons;Fatigue;Rhinite;Maux de gorge;Maux de tête;Vertiges;Myalgies/courbatures	05/03/2020	Partner, someone at home;Amis et proches lors de repas amicaux	Yes	non mororized (walking, bike,...)	non mororized (walking, bike,...)	I see fewer patients;I do/assist fewer acts;Je travaille seul	Clinical interview;Clinical examination;non-aerosols gererating acts;Aerosols gererating acts	10 – 50	gloves;surgical mask;Masque N95 ou KN95;FFP2 of FFP3 respirators;Safety googles;Face shield;Hairnet/cap;disposable gown	gloves;surgical mask;Safety googles;disposable gown	Limit the use of the waiting room (and no objects placed on the tables) ;Only accept one accompanying person;Ventilation between each patient (> 15 min);Salle d'attente et WC définitivement fermés	Yes	Yes	Yes	8	9	Teleconsultation;Emergencies;All treatments with appropriate personal protective equipment	Yes	Yes	Yes	No	No	54	0	1	0	0	0	0	0
Dentist	Male	Hémophilie	Orthodontics	Private practice	no	5	5	9	7	4	5	5	9	8	5	none	none	NA	Aucun symptôme	NA	I don't think I've been infected	Yes	Personal car or motocycle	Personal car or motocycle	I see fewer patients;I do/assist fewer acts	Clinical interview;Clinical examination;Aerosols gererating acts;Orthodontie	50 – 100	gloves;Masque N95 ou KN95;FFP2 of FFP3 respirators;Face shield;Hairnet/cap	surgical mask;Hairnet/cap	Limit the use of the waiting room (and no objects placed on the tables) ;Only accept one accompanying person;Ventilation between each patient (> 15 min)	Yes	Yes	Yes	4	8	Emergencies;Orthodontie	Yes	Yes	Yes	NA	NA	50	0	0	0	0	0	0	0
Dentist	Female	Diabetes;Hypertension;Obésité	General practice	Private practice	no	2	1	3	3	3	0	1	1	1	2	none	No antibodies	10/07/2020	Fièvre	20/01/2020	Someone from the medical staff (Dentist, doctor, pharmacist...)	Yes	Personal car or motocycle	Personal car or motocycle	I went back to my usual exercise	Clinical interview;Clinical examination;non-aerosols gererating acts;Aerosols gererating acts	50 – 100	gloves;Masque N95 ou KN95;FFP2 of FFP3 respirators;Safety googles;Face shield;disposable gown	gloves;Masque N95 ou KN95;FFP2 of FFP3 respirators	Limit the use of the waiting room (and no objects placed on the tables) ;Only accept one accompanying person;Ventilation between each patient (> 15 min)	Yes	Yes	Yes	5	9	All treatments with appropriate personal protective equipment	No	I dont know	Yes	No	No	56	0	0	0	0	1	0	0
Dentist	Male	None;Allergies	General practice	Private practice	yes	4	4	9	4	8	5	5	8	5	7	none	none	NA	Aucun symptôme	NA	I don't think I've been infected	Yes	Personal car or motocycle	Personal car or motocycle	I went back to my usual exercise;I see fewer patients	Clinical interview;Clinical examination;Aerosols gererating acts	10 – 50	gloves;Masque N95 ou KN95;FFP2 of FFP3 respirators;Safety googles;Hairnet/cap;disposable gown	Masque N95 ou KN95;FFP2 of FFP3 respirators;Safety googles;Hairnet/cap;disposable gown	Limit the use of the waiting room (and no objects placed on the tables) ;Only accept one accompanying person;Ventilation between each patient (> 15 min)	I dont know	I dont know	Yes	5	5	Teleconsultation;All treatments with appropriate personal protective equipment	No	I dont know	I dont know	No	No	38	1	1	0	0	0	0	0
Dentist	Female	None	General practice	Private practice	no	2	1	1	1	4	2	0	0	0	2	none	No antibodies	20/05/2020	Aucun symptôme	NA	I don't think I've been infected	Yes	Personal car or motocycle	Personal car or motocycle	I see fewer patients	Clinical interview;Clinical examination;non-aerosols gererating acts;Aerosols gererating acts;Implantologie	10 – 50	gloves;surgical mask;Safety googles;Face shield;Hairnet/cap;shoe covers;disposable gown	surgical mask;Hairnet/cap;shoe covers;disposable gown	Limit the use of the waiting room (and no objects placed on the tables) ;Only accept one accompanying person;Ventilation between each patient (> 15 min);Approved air filtration system in the absence of a window	Yes	Yes	Yes	3	9	Teleconsultation;Emergencies;All treatments with appropriate personal protective equipment	No	No	I dont know	No	No	51	1	0	0	0	0	0	0
Dentist	Male	None	General practice	Private practice	no	3	3	0	0	0	3	0	0	0	1	none	none	NA	Aucun symptôme	NA	I don't think I've been infected	Yes	Personal car or motocycle	Personal car or motocycle	I went back to my usual exercise	Aerosols gererating acts	50 – 100	gloves;Masque N95 ou KN95;Safety googles;Hairnet/cap;disposable gown	Masque N95 ou KN95;Safety googles;Hairnet/cap;disposable gown	Limit the use of the waiting room (and no objects placed on the tables)	I dont know	I dont know	Yes	5	5	All treatments with appropriate personal protective equipment	Yes	Yes	Yes	No	No	67	1	0	0	0	0	0	0
Dentist	Male	Heart disease	General practice	Private practice	yes	3	4	3	3	4	7	3	3	3	5	none	none	NA	Aucun symptôme	NA	I don't think I've been infected	Yes	Personal car or motocycle	Personal car or motocycle	I see fewer patients;I do/assist fewer acts	Clinical examination;non-aerosols gererating acts;Aerosols gererating acts	10 – 50	gloves;FFP2 of FFP3 respirators;Safety googles;Hairnet/cap;shoe covers;disposable gown	gloves;surgical mask	Limit the use of the waiting room (and no objects placed on the tables) ;Only accept one accompanying person;Ventilation between each patient (> 15 min)	I dont know	Yes	Yes	4	7	All treatments with appropriate personal protective equipment	No	No	No	No	Yes	60	0	0	0	0	0	0	1
Assistant	Female	Allergies;Smoker;Maladie auto immune Morphée	General practice	Private practice	yes	5	4	7	4	7	8	9	10	9	8	négative	IgM + and IgG +	12/06/2020	Aucun symptôme	NA	I don't think I've been infected	Yes	Personal car or motocycle	Personal car or motocycle	I went back to my usual exercise	Aerosols gererating acts	100 – 150	FFP2 of FFP3 respirators;Face shield;Hairnet/cap;disposable gown	FFP2 of FFP3 respirators;Safety googles;Hairnet/cap;disposable gown	Limit the use of the waiting room (and no objects placed on the tables)	I dont know	No	Yes	5	10	Emergencies	No	No	No	NA	NA	50	0	1	0	1	0	0	0
Dentist	Female	None	General practice	Private practice	yes	10	0	0	0	10	8	1	3	3	6	none	none	NA	Aucun symptôme	NA	I don't think I've been infected	Yes	Personal car or motocycle	Personal car or motocycle	I see fewer patients;I do/assist fewer acts	Clinical interview;Clinical examination;non-aerosols gererating acts;Aerosols gererating acts	10 – 50	gloves;FFP2 of FFP3 respirators;Safety googles;Face shield;Hairnet/cap;shoe covers;disposable gown	FFP2 of FFP3 respirators;Hairnet/cap;shoe covers	Limit the use of the waiting room (and no objects placed on the tables) ;Only accept one accompanying person;Ventilation between each patient (> 15 min)	Yes	Yes	Yes	5	7	Emergencies;All treatments with appropriate personal protective equipment	Yes	Yes	I dont know	No	No	42	1	0	0	0	0	0	0
Dentist	Male	None	General practice	Private practice	yes	6	3	3	3	8	5	3	3	3	7	none	none	NA	Aucun symptôme	NA	I dont know	Yes	Personal car or motocycle	Personal car or motocycle	I see fewer patients	non-aerosols gererating acts	10 – 50	gloves;surgical mask;Safety googles;Hairnet/cap	surgical mask;Safety googles;Hairnet/cap	Limit the use of the waiting room (and no objects placed on the tables) ;Only accept one accompanying person;Ventilation between each patient (> 15 min);Approved air filtration system in the absence of a window	Yes	Yes	Yes	6	8	Emergencies;All treatments with appropriate personal protective equipment	No	No	No	No	Yes	65	1	0	0	0	0	0	0
Dentist	Male	Allergies	General practice	Private practice	no	2	3	6	5	3	2	2	5	4	3	none	none	NA	Aucun symptôme	NA	I don't think I've been infected	Yes	non mororized (walking, bike,...)	non mororized (walking, bike,...)	I see fewer patients	Clinical interview;Clinical examination;non-aerosols gererating acts;Aerosols gererating acts	10 – 50	Masque N95 ou KN95;FFP2 of FFP3 respirators;Safety googles;Hairnet/cap;disposable gown	surgical mask;Masque N95 ou KN95;FFP2 of FFP3 respirators;Hairnet/cap;disposable gown	Limit the use of the waiting room (and no objects placed on the tables) ;Only accept one accompanying person;Ventilation between each patient (> 15 min)	Yes	Yes	No	5	8	Emergencies;All treatments with appropriate personal protective equipment	No	Yes	I dont know	No	No	47	0	1	0	0	0	0	0
Dentist	Male	None	General practice	Private practice	yes	5	3	3	2	6	7	7	7	7	7	none	none	NA	Aucun symptôme	NA	I don't think I've been infected	Yes	Personal car or motocycle	Personal car or motocycle	I went back to my usual exercise	non-aerosols gererating acts	50 – 100	gloves;Masque N95 ou KN95;FFP2 of FFP3 respirators;Safety googles;Face shield;disposable gown	gloves;FFP2 of FFP3 respirators;Safety googles;Face shield	Limit the use of the waiting room (and no objects placed on the tables)	Yes	Yes	No	2	1	Emergencies	No	No	Yes	No	No	65	1	0	0	0	0	0	0
Dentist	Female	None	General practice	Private practice	yes	8	2	9	2	9	7	1	7	2	8	négative	none	18/05/2020	Aucun symptôme	NA	Patient	Yes	Personal car or motocycle	Personal car or motocycle	I went back to my usual exercise;I see fewer patients;The paramedical staff around me is limited in number	Clinical interview;Clinical examination;non-aerosols gererating acts;Aerosols gererating acts	10 – 50	gloves;surgical mask;Safety googles;Hairnet/cap	surgical mask;Safety googles	Limit the use of the waiting room (and no objects placed on the tables) ;Ventilation between each patient (> 15 min)	Yes	Yes	Yes	3	5	All treatments with appropriate personal protective equipment	No	I dont know	Yes	No	No	61	1	0	0	0	0	0	0
Dentist	Male	Heart disease	General practice	Private practice	no	7	5	6	6	7	7	6	6	6	6	none	none	NA	Myalgies/courbatures;sinusite avec toux	05/04/2020	I don't think I've been infected	Yes	Personal car or motocycle	Personal car or motocycle	I see fewer patients	Clinical interview;Clinical examination;non-aerosols gererating acts;Aerosols gererating acts	10 – 50	gloves;FFP2 of FFP3 respirators;Safety googles;Face shield	surgical mask	Limit the use of the waiting room (and no objects placed on the tables) ;Only accept one accompanying person;Ventilation between each patient (> 15 min)	No	I dont know	No	4	8	Teleconsultation	Yes	Yes	Yes	No	No	59	0	0	0	0	0	0	1
Dentist	Female	None	General practice	Private practice	no	2	2	2	2	8	5	5	5	6	8	none	none	NA	Aucun symptôme	NA	I don't think I've been infected	Yes	Personal car or motocycle	Personal car or motocycle	I see fewer patients	Clinical examination;non-aerosols gererating acts;Aerosols gererating acts	10 – 50	gloves;FFP2 of FFP3 respirators;Face shield;Hairnet/cap;disposable gown	gloves;surgical mask;Hairnet/cap;disposable gown	Limit the use of the waiting room (and no objects placed on the tables) ;Only accept one accompanying person;Ventilation between each patient (> 15 min)	I dont know	I dont know	Yes	4	6	Teleconsultation;Emergencies	No	No	I dont know	No	No	50	1	0	0	0	0	0	0
Dentist	Male	Overweight	General practice	Private practice	no	5	8	7	6	8	7	7	7	7	5	none	none	NA	Aucun symptôme	NA	I don't think I've been infected	Yes	Personal car or motocycle	Personal car or motocycle	I see fewer patients	non-aerosols gererating acts	10 – 50	gloves;Masque N95 ou KN95;Safety googles;Face shield;Hairnet/cap;shoe covers	Je ne reçois pas de patient	Limit the use of the waiting room (and no objects placed on the tables) ;Only accept one accompanying person;Ventilation between each patient (> 15 min)	Yes	Yes	Yes	1	5	Teleconsultation;Emergencies	Yes	Yes	Yes	No	No	62	0	0	1	0	0	0	0
Dentist	Female	None	General practice	Private practice	no	8	8	10	10	10	5	7	8	8	3	none	none	NA	Fatigue;Maux de tête;Myalgies/courbatures	20/03/2020	Patient	Yes	Personal car or motocycle	non mororized (walking, bike,...)	I went back to my usual exercise	Clinical interview;Clinical examination;non-aerosols gererating acts	50 – 100	gloves;surgical mask;FFP2 of FFP3 respirators;Safety googles;Hairnet/cap	Je ne reçois pas de patient;FFP2 of FFP3 respirators	Limit the use of the waiting room (and no objects placed on the tables) ;Only accept one accompanying person;Ventilation between each patient (> 15 min)	No	No	Yes	5	5	Emergencies;All treatments with appropriate personal protective equipment	No	No	I dont know	No	No	35	1	0	0	0	0	0	0
Dentist	Female	None	General practice	Private practice	no	9	3	9	5	8	6	4	9	9	8	none	No antibodies	0020-05-07	Aucun symptôme	NA	I don't think I've been infected	Yes	Personal car or motocycle	Personal car or motocycle	I went back to my usual exercise;I see fewer patients;I do/assist fewer acts	non-aerosols gererating acts;Aerosols gererating acts	10 – 50	gloves;Masque N95 ou KN95;FFP2 of FFP3 respirators;Safety googles;Face shield;Hairnet/cap;disposable gown	gloves;Masque N95 ou KN95;FFP2 of FFP3 respirators;Safety googles	Limit the use of the waiting room (and no objects placed on the tables) ;Only accept one accompanying person;Ventilation between each patient (> 15 min);Approved air filtration system in the absence of a window	Yes	I dont know	Yes	1	4	Teleconsultation;Emergencies	No	I dont know	Yes	NA	NA	1945	1	0	0	0	0	0	0
Dentist	Female	None	Pratique limitée à l'Pediatric dentistry	Public Hospital	yes	1	1	7	1	0	0	0	1	1	0	none	no IgM and IgG +	01/06/2020	Aucun symptôme	NA	Someone from the medical staff (Dentist, doctor, pharmacist...)	Yes	Public transportation	Public transportation	I see fewer patients	Clinical interview;Clinical examination;non-aerosols gererating acts;Aerosols gererating acts	10 – 50	gloves;surgical mask;FFP2 of FFP3 respirators;Safety googles;Face shield;Hairnet/cap	surgical mask;FFP2 of FFP3 respirators;Face shield	Limit the use of the waiting room (and no objects placed on the tables) ;Only accept one accompanying person;Ventilation between each patient (> 15 min)	Yes	Yes	No	1	10	Emergencies;All treatments with appropriate personal protective equipment	Yes	Yes	Yes	No	No	29	1	0	0	0	0	0	0
Dentist	Female	Allergies;Smoker	General practice	Public Hospital;Private practice	no	1	2	4	3	0	2	1	0	2	0	none	none	NA	Aucun symptôme	NA	I don't think I've been infected	Yes	Personal car or motocycle	Personal car or motocycle	I went back to my usual exercise	Clinical interview;Clinical examination;non-aerosols gererating acts;Aerosols gererating acts	10 – 50	gloves;Masque N95 ou KN95;FFP2 of FFP3 respirators;Safety googles;Hairnet/cap;shoe covers;disposable gown	surgical mask	Limit the use of the waiting room (and no objects placed on the tables)	I dont know	I dont know	Yes	1	3	Emergencies;All treatments with appropriate personal protective equipment	No	No	No	No	No	27	0	1	0	1	0	0	0
Dentist	Male	None	General practice	Private practice	yes	5	2	8	5	9	4	4	8	5	3	none	none	NA	Aucun symptôme	NA	I don't think I've been infected	Yes	Personal car or motocycle	Personal car or motocycle	I see fewer patients	Clinical interview;Clinical examination;non-aerosols gererating acts	10 – 50	gloves;FFP2 of FFP3 respirators;Safety googles;Hairnet/cap;disposable gown	gloves;FFP2 of FFP3 respirators;Safety googles	Limit the use of the waiting room (and no objects placed on the tables) ;Only accept one accompanying person;Ventilation between each patient (> 15 min);Fermeture des toilettes	I dont know	I dont know	Yes	3	9	All treatments with appropriate personal protective equipment	Yes	Yes	Yes	No	No	62	1	0	0	0	0	0	0
Dentist	Female	Allergies	General practice	Private practice	yes	6	1	1	1	5	5	1	1	1	4	none	none	NA	Aucun symptôme	NA	I don't think I've been infected	Yes	non mororized (walking, bike,...)	non mororized (walking, bike,...)	I see fewer patients;I do/assist fewer acts	Clinical interview;Clinical examination;non-aerosols gererating acts;Aerosols gererating acts	10 – 50	gloves;surgical mask;Masque N95 ou KN95;FFP2 of FFP3 respirators;Safety googles;Face shield;Hairnet/cap;disposable gown	surgical mask;Hairnet/cap;disposable gown	Limit the use of the waiting room (and no objects placed on the tables) ;Only accept one accompanying person;Ventilation between each patient (> 15 min);Portes fenêtres	Yes	Yes	Yes	5	8	Teleconsultation;Emergencies;au cas par cas	No	No	No	No	No	66	0	1	0	0	0	0	0
Dentist	Female	Hypertension	dermatologie buccale	Public Hospital	no	4	2	7	5	0	1	1	5	2	0	none	No antibodies	09/07/2020	Aucun symptôme	NA	I don't think I've been infected	Yes	non mororized (walking, bike,...)	non mororized (walking, bike,...)	I went back to my usual exercise	Clinical examination;non-aerosols gererating acts	10 – 50	gloves;FFP2 of FFP3 respirators;Safety googles;Hairnet/cap	surgical mask	Only accept one accompanying person;Ventilation between each patient (> 15 min)	I dont know	I dont know	No	2	4	Emergencies	No	No	I dont know	No	No	59	0	0	0	0	1	0	0
Dentist	Female	None	General practice;Spécialisation en cours d'orthodontie	Private practice	yes	8	3	8	2	8	9	8	8	9	9	none	none	NA	Aucun symptôme	NA	I don't think I've been infected	Yes	Personal car or motocycle	Personal car or motocycle	I went back to my usual exercise	Clinical examination;Aerosols gererating acts	50 – 100	gloves;Masque N95 ou KN95;FFP2 of FFP3 respirators;Face shield;Hairnet/cap;disposable gown	gloves;Masque N95 ou KN95;FFP2 of FFP3 respirators;Face shield;Hairnet/cap;disposable gown	Limit the use of the waiting room (and no objects placed on the tables) ;Only accept one accompanying person;Ventilation between each patient (> 15 min)	No	Yes	Yes	2	5	Teleconsultation;Emergencies	No	No	No	No	Yes	38	1	0	0	0	0	0	0
Dentist	Male	Hypertension;Llc	General practice	Private practice	yes	2	3	2	2	7	2	4	5	5	3	none	No antibodies	09/05/2020	Aucun symptôme	NA	I don't think I've been infected	Yes	Personal car or motocycle	Personal car or motocycle	I went back to my usual exercise	Clinical interview	10 – 50	gloves;surgical mask;Masque N95 ou KN95;FFP2 of FFP3 respirators;Safety googles;Face shield;Hairnet/cap	gloves;surgical mask;Masque N95 ou KN95;FFP2 of FFP3 respirators;Safety googles;Face shield;Hairnet/cap	Limit the use of the waiting room (and no objects placed on the tables) ;Only accept one accompanying person;Ventilation between each patient (> 15 min)	I dont know	I dont know	Yes	2	9	Teleconsultation;Emergencies;All treatments with appropriate personal protective equipment	No	No	No	No	No	62	0	0	0	0	1	0	0
Dentist	Male	Overweight	General practice	Private practice	yes	1	0	1	0	0	1	0	0	0	0	none	No antibodies	27/03/2020	Frissons;Fatigue;Myalgies/courbatures	15/02/2020	I dont know	Yes	Personal car or motocycle	Personal car or motocycle	I went back to my usual exercise	Clinical interview;Clinical examination;non-aerosols gererating acts;Aerosols gererating acts	50 – 100	gloves;FFP2 of FFP3 respirators;Safety googles;Hairnet/cap;disposable gown	surgical mask;Hairnet/cap;disposable gown	Limit the use of the waiting room (and no objects placed on the tables) ;Only accept one accompanying person	Yes	Yes	Yes	7	9	All treatments with appropriate personal protective equipment	Yes	Yes	No	No	No	62	0	0	1	0	0	0	0
Dentist	Female	Allergies	General practice	Private practice	yes	6	2	3	1	5	3	0	2	1	2	none	none	NA	Fièvre;Fatigue;Dyspnée;Vertiges	16/03/2020	Partner, someone at home;Patient	Yes	Personal car or motocycle	Personal car or motocycle	I see fewer patients	Clinical interview;Clinical examination;non-aerosols gererating acts;Aerosols gererating acts	10 – 50	gloves;FFP2 of FFP3 respirators;Safety googles;Face shield;Hairnet/cap;disposable gown	gloves;FFP2 of FFP3 respirators;Face shield;Hairnet/cap	Limit the use of the waiting room (and no objects placed on the tables) ;Only accept one accompanying person;Ventilation between each patient (> 15 min)	Yes	Yes	Yes	8	10	Emergencies;All treatments with appropriate personal protective equipment	Yes	Yes	Yes	No	No	45	0	1	0	0	0	0	0
Dentist	Male	Hypertension;Heart disease;Overweight	General practice	Private practice	yes	4	8	6	1	7	6	6	6	1	5	none	No antibodies	18/04/2020	Aucun symptôme	NA	I don't think I've been infected	No, I haven't returned to work yet	NA	NA	NA	NA	NA	NA	NA	NA	NA	NA	NA	5	6	En arrêt maladie pour des pbs d’arythmie...	No	No	No	No	No	64	0	0	1	0	1	0	1
Dentist	Male	None	General practice	Private practice	no	0	0	0	0	0	2	0	0	0	0	none	No antibodies	31/03/2020	Fièvre;Myalgies/courbatures	20/02/2020	I don't think I've been infected	Yes	Personal car or motocycle	Personal car or motocycle	I went back to my usual exercise	Clinical interview;Clinical examination;non-aerosols gererating acts;Aerosols gererating acts	50 – 100	gloves;FFP2 of FFP3 respirators;Safety googles;Hairnet/cap;disposable gown	FFP2 of FFP3 respirators;Hairnet/cap;disposable gown	Limit the use of the waiting room (and no objects placed on the tables)	Yes	Yes	Yes	6	9	All treatments with appropriate personal protective equipment	Yes	Yes	I dont know	NA	NA	62	1	0	0	0	0	0	0
Dentist	Male	None	General practice	Private practice	yes	5	3	7	0	2	3	4	5	2	7	none	none	NA	Aucun symptôme	NA	I don't think I've been infected	Yes	Personal car or motocycle	Personal car or motocycle	I see fewer patients;The paramedical staff around me is limited in number	Clinical interview;Clinical examination;non-aerosols gererating acts;Aerosols gererating acts	10 – 50	gloves;Masque N95 ou KN95;FFP2 of FFP3 respirators;Safety googles;Face shield;Hairnet/cap;disposable gown	Masque N95 ou KN95;FFP2 of FFP3 respirators;Hairnet/cap	Limit the use of the waiting room (and no objects placed on the tables) ;Only accept one accompanying person;Ventilation between each patient (> 15 min);Approved air filtration system in the absence of a window	Yes	Yes	Yes	7	9	All treatments with appropriate personal protective equipment	Yes	Yes	Yes	No	Yes	60	1	0	0	0	0	0	0
Dentist	Female	None	Orthodontics	Private practice	no	0	0	0	0	3	0	0	0	0	0	none	none	NA	Aucun symptôme	NA	I don't think I've been infected	Yes	non mororized (walking, bike,...)	non mororized (walking, bike,...)	I see fewer patients	Clinical interview;non-aerosols gererating acts	10 – 50	gloves;surgical mask;Face shield	gloves;surgical mask	Limit the use of the waiting room (and no objects placed on the tables) ;Only accept one accompanying person;Ventilation between each patient (> 15 min)	Yes	Yes	No	1	5	Emergencies	Yes	Yes	Yes	No	No	66	1	0	0	0	0	0	0
Dentist	Male	Hypertension	General practice	Private practice	yes	5	5	7	6	9	7	6	6	6	7	none	none	NA	Aucun symptôme	NA	I don't think I've been infected	Yes	Personal car or motocycle	Personal car or motocycle	I see fewer patients	Clinical interview;Clinical examination;non-aerosols gererating acts;Aerosols gererating acts	10 – 50	gloves;Masque N95 ou KN95;FFP2 of FFP3 respirators;Safety googles;Hairnet/cap;disposable gown	Masque N95 ou KN95;FFP2 of FFP3 respirators;Face shield	Limit the use of the waiting room (and no objects placed on the tables) ;Only accept one accompanying person;Ventilation between each patient (> 15 min)	No	No	Yes	4	4	All treatments with appropriate personal protective equipment	Yes	Yes	Yes	No	No	59	0	0	0	0	1	0	0
Dentist	Male	Heart disease;Algodystrophie Genoux gauche	General practice	Private practice	no	6	0	2	0	8	2	2	2	0	5	none	none	NA	Maux de gorge;Maux de tête	NA	I dont know	Yes	Personal car or motocycle	Personal car or motocycle	I see fewer patients;I do/assist fewer acts	Clinical interview;Clinical examination;non-aerosols gererating acts;Aerosols gererating acts;Lasers	10 – 50	gloves;surgical mask;Masque N95 ou KN95;FFP2 of FFP3 respirators;Face shield;Hairnet/cap;shoe covers;disposable gown	gloves;surgical mask;Face shield;Hairnet/cap;shoe covers	Limit the use of the waiting room (and no objects placed on the tables) ;Only accept one accompanying person;Ventilation between each patient (> 15 min)	No	Yes	Yes	2	10	All treatments with appropriate personal protective equipment	Yes	Yes	Yes	Yes	Yes	49	0	0	0	0	0	0	1
Assistant	Female	Overweight	General practice	Private practice	yes	3	3	5	0	4	8	6	7	4	4	none	No antibodies	10/06/2020	Aucun symptôme	NA	I don't think I've been infected;I dont know	Yes	Public transportation	Personal car or motocycle	I went back to my usual exercise	non-aerosols gererating acts;Aerosols gererating acts;Sterilisation, accueil secretariat	50 – 100	gloves;Masque N95 ou KN95;Face shield;Hairnet/cap	surgical mask;Face shield;Hairnet/cap	Limit the use of the waiting room (and no objects placed on the tables) ;Only accept one accompanying person;Ventilation between each patient (> 15 min);Port du masque a l accueil et friction SHA pourles patients	I dont know	I dont know	Yes	10	8	C mon praticien qui décidera...	No	Yes	I dont know	NA	NA	50	0	0	1	0	0	0	0
Dentist	Male	None	General practice	Private practice	yes	6	1	2	3	5	6	7	5	4	4	none	none	NA	Aucun symptôme	NA	I don't think I've been infected	Yes	Personal car or motocycle	Personal car or motocycle	I see fewer patients;I do/assist fewer acts	Clinical interview;Clinical examination;non-aerosols gererating acts	10 – 50	gloves;FFP2 of FFP3 respirators;Safety googles;Face shield;Hairnet/cap;disposable gown	gloves;FFP2 of FFP3 respirators;disposable gown	Limit the use of the waiting room (and no objects placed on the tables) ;Only accept one accompanying person;Ventilation between each patient (> 15 min);DESINFECTION DES SURFACES PAR VOIE AERIENNE	Yes	Yes	Yes	2	4	cessation definitive d activite	Yes	Yes	Yes	No	No	64	1	0	0	0	0	0	0
Dentist	Male	Allergies	General practice	Private practice	no	2	0	2	1	1	2	2	2	2	2	none	none	NA	Aucun symptôme	NA	I don't think I've been infected	Yes	Personal car or motocycle	Personal car or motocycle	I see fewer patients	Clinical interview;Clinical examination	50 – 100	gloves;FFP2 of FFP3 respirators;Safety googles;Hairnet/cap;shoe covers	FFP2 of FFP3 respirators;Hairnet/cap;shoe covers	Limit the use of the waiting room (and no objects placed on the tables) ;Only accept one accompanying person;Ventilation between each patient (> 15 min)	Yes	Yes	Yes	3	8	All treatments with appropriate personal protective equipment	No	No	No	No	No	56	0	1	0	0	0	0	0
Dentist	Male	Allergies	General practice	Private practice	yes	5	6	9	1	10	9	6	9	7	8	none	No antibodies	05/05/2020	Fièvre;Fatigue;Rhinite;Myalgies/courbatures	08/03/2020	I don't think I've been infected	Yes	non mororized (walking, bike,...)	non mororized (walking, bike,...)	I went back to my usual exercise;I see fewer patients	Clinical interview;Clinical examination;non-aerosols gererating acts;Aerosols gererating acts	10 – 50	gloves;Masque N95 ou KN95;FFP2 of FFP3 respirators;Safety googles;Face shield;Hairnet/cap;shoe covers;disposable gown	gloves;Masque N95 ou KN95;FFP2 of FFP3 respirators;Hairnet/cap;shoe covers;disposable gown	Limit the use of the waiting room (and no objects placed on the tables) ;Ventilation between each patient (> 15 min)	No	Yes	Yes	7	9	All treatments with appropriate personal protective equipment	Yes	Yes	Yes	No	No	59	0	1	0	0	0	0	0
Dentist	Male	None	General practice	Private practice	no	3	0	1	0	5	3	3	3	0	4	none	none	NA	Aucun symptôme	NA	I don't think I've been infected	Yes	Personal car or motocycle	Personal car or motocycle	I went back to my usual exercise;I see fewer patients;I do/assist fewer acts	Aerosols gererating acts	10 – 50	gloves;FFP2 of FFP3 respirators;Safety googles;Hairnet/cap;disposable gown	FFP2 of FFP3 respirators;Safety googles;Hairnet/cap;disposable gown	Limit the use of the waiting room (and no objects placed on the tables) ;Only accept one accompanying person;Ventilation between each patient (> 15 min)	I dont know	Yes	Yes	4	8	All treatments with appropriate personal protective equipment	No	I dont know	I dont know	No	No	66	1	0	0	0	0	0	0
Dentist	Female	None	General practice	Private practice	yes	2	2	2	0	2	1	1	1	0	0	none	none	NA	Aucun symptôme	NA	I don't think I've been infected	Yes	Personal car or motocycle	Personal car or motocycle	I went back to my usual exercise	Clinical interview;Clinical examination;non-aerosols gererating acts;Aerosols gererating acts	50 – 100	gloves;surgical mask;Masque N95 ou KN95;FFP2 of FFP3 respirators;Safety googles;Face shield;Hairnet/cap;disposable gown	surgical mask	Limit the use of the waiting room (and no objects placed on the tables) ;Only accept one accompanying person;Ventilation between each patient (> 15 min)	I dont know	Yes	Yes	2	10	All treatments with appropriate personal protective equipment	No	No	No	No	No	33	1	0	0	0	0	0	0
Dentist	Female	None	General practice	Private practice	no	5	5	5	1	4	3	4	3	0	4	none	No antibodies	11/06/2020	Aucun symptôme	NA	I don't think I've been infected	Yes	Personal car or motocycle	Personal car or motocycle	I see fewer patients	Clinical interview;Clinical examination;non-aerosols gererating acts;Aerosols gererating acts	10 – 50	gloves;Masque N95 ou KN95;FFP2 of FFP3 respirators;Face shield;Hairnet/cap;disposable gown	surgical mask;Masque N95 ou KN95	Limit the use of the waiting room (and no objects placed on the tables) ;Only accept one accompanying person;Ventilation between each patient (> 15 min)	Yes	I dont know	Yes	3	5	All treatments with appropriate personal protective equipment	Yes	Yes	Yes	No	No	62	1	0	0	0	0	0	0
Dentist	Female	Allergies	General practice	Public Hospital	yes	7	0	6	8	8	6	0	5	5	7	positive	none	NA	Fièvre;Frissons;Fatigue;Rhinite;Toux;Anosmie;Agueusie;Dyspnée;Maux de tête;Vertiges;Myalgies/courbatures;eczéma	18/03/2020	Partner, someone at home;Patient	Yes	non mororized (walking, bike,...)	Personal car or motocycle	I see fewer patients;The medical staff around me is limited in number;The paramedical staff around me is limited in number	Clinical interview;Clinical examination;non-aerosols gererating acts;Aerosols gererating acts	<10	gloves;surgical mask;FFP2 of FFP3 respirators;Face shield;Hairnet/cap;shoe covers;disposable gown	surgical mask	Limit the use of the waiting room (and no objects placed on the tables) ;Only accept one accompanying person;Ventilation between each patient (> 15 min);Approved air filtration system in the absence of a window	Yes	Yes	Yes	8	10	Teleconsultation;Emergencies;All treatments with appropriate personal protective equipment	Yes	Yes	Yes	No	No	56	0	1	0	0	0	0	0
Dentist	Female	None	General practice	Private practice	yes	8	7	10	8	9	8	5	7	7	9	none	IgM + and no IgG	20/04/2020	Fièvre;Frissons;Fatigue;Rhinite;Maux de gorge;Toux;Maux de tête	15/04/2020	I dont know	Yes	Personal car or motocycle	Personal car or motocycle	I see fewer patients;I do/assist fewer acts;The paramedical staff around me is limited in number	Clinical examination;non-aerosols gererating acts;Aerosols gererating acts	10 – 50	gloves;Masque N95 ou KN95;FFP2 of FFP3 respirators;Face shield;Hairnet/cap;disposable gown	FFP2 of FFP3 respirators;Hairnet/cap	Limit the use of the waiting room (and no objects placed on the tables) ;Only accept one accompanying person;Ventilation between each patient (> 15 min)	Yes	Yes	Yes	3	5	Emergencies	Yes	I dont know	Yes	No	No	64	1	0	0	0	0	0	0
Dentist	Male	None	General practice	Private practice	yes	2	0	1	1	3	2	2	1	1	3	none	none	NA	Aucun symptôme	NA	I don't think I've been infected	Yes	Personal car or motocycle	Personal car or motocycle	I see fewer patients;The medical staff around me is limited in number;The paramedical staff around me is limited in number	Clinical interview	10 – 50	surgical mask;Face shield;Hairnet/cap;disposable gown	surgical mask;Hairnet/cap	Limit the use of the waiting room (and no objects placed on the tables) ;Only accept one accompanying person;Ventilation between each patient (> 15 min)	I dont know	I dont know	Yes	7	6	Teleconsultation;Emergencies	No	No	No	No	No	59	1	0	0	0	0	0	0
Dentist	Female	None	General practice	Private practice	no	2	0	3	0	7	2	2	4	2	6	négative	No antibodies	05/05/2020	Aucun symptôme	NA	I don't think I've been infected	Yes	Personal car or motocycle	Personal car or motocycle	I see fewer patients	Aerosols gererating acts;soins	50 – 100	gloves;FFP2 of FFP3 respirators;Safety googles;Hairnet/cap;disposable gown	surgical mask	Limit the use of the waiting room (and no objects placed on the tables) ;Only accept one accompanying person;Ventilation between each patient (> 15 min)	I dont know	Yes	Yes	5	2	All treatments with appropriate personal protective equipment	No	I dont know	Yes	No	No	65	1	0	0	0	0	0	0
Dentist	Female	Heart disease	General practice	Private practice	yes	3	1	9	2	8	7	3	3	3	9	none	none	NA	Aucun symptôme	NA	I don't think I've been infected	Yes	Personal car or motocycle	Personal car or motocycle	I see fewer patients;I do/assist fewer acts	Aerosols gererating acts	10 – 50	gloves;Masque N95 ou KN95;FFP2 of FFP3 respirators;Safety googles;Hairnet/cap;disposable gown;Chaussures du cabinet désinfectées à l’eau de javel	gloves;Masque N95 ou KN95;FFP2 of FFP3 respirators;Safety googles;Hairnet/cap;disposable gown	Limit the use of the waiting room (and no objects placed on the tables) ;Only accept one accompanying person;Ventilation between each patient (> 15 min);Tapis trempé dans l’eau javélisée à l’entrée sur 1 mètre. Le patient doit rester dessus tant que je ne l’invite pas à avancer dans la salle de soins et il doit déposer tous ses effets personnels y compris son portable à l’entrée.	Yes	Yes	Yes	6	7	Emergencies;All treatments with appropriate personal protective equipment	No	Yes	Yes	No	No	64	0	0	0	0	0	0	1
Dentist	Female	None	General practice	Private practice	no	6	0	2	0	6	6	6	6	6	6	none	none	NA	Aucun symptôme	NA	I don't think I've been infected	Yes	non mororized (walking, bike,...)	non mororized (walking, bike,...)	I see fewer patients;I do/assist fewer acts	Clinical interview;Clinical examination;non-aerosols gererating acts;Aerosols gererating acts	50 – 100	gloves;Masque N95 ou KN95;FFP2 of FFP3 respirators;Safety googles;Face shield;Hairnet/cap;disposable gown	FFP2 of FFP3 respirators;Safety googles;Hairnet/cap;disposable gown	Limit the use of the waiting room (and no objects placed on the tables) ;Ventilation between each patient (> 15 min);0 accompagnants	I dont know	I dont know	Yes	1	6	All treatments with appropriate personal protective equipment	No	No	I dont know	No	No	32	1	0	0	0	0	0	0
Dentist	Male	None	General practice	Private practice	yes	2	5	5	0	3	5	5	5	5	4	négative	none	01/04/2020	Fatigue;Toux	20/04/2020	I don't think I've been infected	Yes	Personal car or motocycle	Personal car or motocycle	I went back to my usual exercise	Aerosols gererating acts	10 – 50	gloves;surgical mask;Masque N95 ou KN95;FFP2 of FFP3 respirators;Hairnet/cap;shoe covers;blouse tissus différente pour chaque patient	Masque N95 ou KN95;FFP2 of FFP3 respirators;Hairnet/cap;blouse tissus différente pour chaque patient	Limit the use of the waiting room (and no objects placed on the tables) ;Only accept one accompanying person	No	No	Yes	1	3	AUCUN	No	I dont know	Yes	No	No	65	1	0	0	0	0	0	0
Dentist	Male	Pathologie(s) rénale(s) chronique(s);Traitements immunosuppresseurs ou immunomodulateurs	General practice	Private practice	no	7	5	0	0	8	5	5	0	0	7	none	none	NA	Aucun symptôme	NA	I don't think I've been infected	Yes	Personal car or motocycle	Personal car or motocycle	I see fewer patients	Aerosols gererating acts	10 – 50	gloves;FFP2 of FFP3 respirators;Safety googles;Face shield;Hairnet/cap	gloves;FFP2 of FFP3 respirators;Safety googles	Limit the use of the waiting room (and no objects placed on the tables) ;Only accept one accompanying person;Ventilation between each patient (> 15 min)	I dont know	I dont know	Yes	5	5	All treatments with appropriate personal protective equipment	Yes	Yes	Yes	No	No	60	0	0	0	0	0	0	0
Dentist	Female	Traitements immunosuppresseurs ou immunomodulateurs	General practice	Private practice	no	1	3	2	0	3	7	4	2	1	7	none	none	NA	Aucun symptôme	NA	I don't think I've been infected	Yes	Personal car or motocycle	Personal car or motocycle	I went back to my usual exercise	Clinical interview;Clinical examination;non-aerosols gererating acts;Aerosols gererating acts	10 – 50	gloves;surgical mask;Masque N95 ou KN95;FFP2 of FFP3 respirators;Safety googles;Face shield;Hairnet/cap;disposable gown	surgical mask	Limit the use of the waiting room (and no objects placed on the tables) ;Only accept one accompanying person	Yes	Yes	Yes	1	5	Emergencies;All treatments with appropriate personal protective equipment	Yes	Yes	Yes	No	No	36	0	0	0	0	0	0	0
Dentist	Female	None	General practice	Private practice	yes	8	2	5	0	8	3	3	4	2	3	none	No antibodies	03/07/2020	Aucun symptôme	NA	I don't think I've been infected	Yes	Personal car or motocycle	Personal car or motocycle	I went back to my usual exercise;I see fewer patients	Clinical interview;Clinical examination;Aerosols gererating acts	10 – 50	gloves;FFP2 of FFP3 respirators;Safety googles;Face shield;Hairnet/cap;disposable gown	gloves;FFP2 of FFP3 respirators;Safety googles;Face shield	Limit the use of the waiting room (and no objects placed on the tables) ;Only accept one accompanying person;Ventilation between each patient (> 15 min)	Yes	Yes	No	2	6	All treatments with appropriate personal protective equipment	No	Yes	Yes	No	No	57	1	0	0	0	0	0	0
Dentist	Male	None	General practice	Private practice	no	6	5	8	1	7	6	6	6	5	6	none	none	NA	Aucun symptôme	NA	I don't think I've been infected	Yes	Personal car or motocycle	Personal car or motocycle	I see fewer patients;I do/assist fewer acts	Clinical interview	10 – 50	gloves;FFP2 of FFP3 respirators;Safety googles;Hairnet/cap;disposable gown	FFP2 of FFP3 respirators	Limit the use of the waiting room (and no objects placed on the tables) ;Only accept one accompanying person;Ventilation between each patient (> 15 min)	I dont know	Yes	Yes	3	4	All treatments with appropriate personal protective equipment	No	Yes	I dont know	No	No	53	1	0	0	0	0	0	0
Dentist	Male	None	General practice	Private practice	yes	9	9	9	9	10	9	9	9	9	10	none	No antibodies	20/06/2020	Aucun symptôme	NA	I don't think I've been infected	No, I haven't returned to work yet	NA	NA	NA	NA	NA	NA	NA	NA	NA	NA	NA	1	5	Emergencies	Yes	Yes	Yes	No	No	38	1	0	0	0	0	0	0
Dentist	Male	None	General practice	Private practice	no	3	6	8	5	8	8	6	7	5	9	none	none	NA	Aucun symptôme	NA	I don't think I've been infected	Yes	Personal car or motocycle	Personal car or motocycle	I went back to my usual exercise	Clinical interview;Clinical examination;non-aerosols gererating acts;Aerosols gererating acts	50 – 100	gloves;Masque N95 ou KN95;FFP2 of FFP3 respirators;Safety googles;Face shield;Hairnet/cap	Masque N95 ou KN95;FFP2 of FFP3 respirators;Face shield;Hairnet/cap	Limit the use of the waiting room (and no objects placed on the tables) ;Only accept one accompanying person;Ventilation between each patient (> 15 min)	No	Yes	Yes	2	6	Teleconsultation	Yes	No	Yes	No	No	46	1	0	0	0	0	0	0
Dentist	Male	None	Periodontics	Private practice	no	8	1	5	0	7	8	1	3	3	7	none	none	NA	Fièvre;Fatigue;Rhinite;Maux de gorge;Toux;Dyspnée;Maux de tête;Vertiges;Myalgies/courbatures	16/03/2020	Patient	Yes	Personal car or motocycle	Personal car or motocycle	I see fewer patients	Clinical interview;Clinical examination;non-aerosols gererating acts;Aerosols gererating acts	10 – 50	gloves;surgical mask;Masque N95 ou KN95;FFP2 of FFP3 respirators;Safety googles;Hairnet/cap;disposable gown	surgical mask;Masque N95 ou KN95	Limit the use of the waiting room (and no objects placed on the tables) ;Only accept one accompanying person	Yes	Yes	Yes	8	8	Teleconsultation;Emergencies;All treatments with appropriate personal protective equipment	No	No	No	No	No	32	1	0	0	0	0	0	0
Dentist	Male	None	General practice	Private practice	yes	9	6	9	5	8	8	5	9	5	7	négative	No antibodies	12/04/2020	Aucun symptôme	NA	I don't think I've been infected	Yes	Personal car or motocycle	Personal car or motocycle	I see fewer patients	Clinical interview;Clinical examination;non-aerosols gererating acts;Aerosols gererating acts	10 – 50	gloves;Masque N95 ou KN95;FFP2 of FFP3 respirators;Face shield;Hairnet/cap;shoe covers;disposable gown	gloves;Masque N95 ou KN95;FFP2 of FFP3 respirators;Face shield;Hairnet/cap;shoe covers;disposable gown	Limit the use of the waiting room (and no objects placed on the tables) ;Only accept one accompanying person;Ventilation between each patient (> 15 min)	Yes	Yes	Yes	3	5	Emergencies;All treatments with appropriate personal protective equipment	Yes	Yes	Yes	No	No	37	1	0	0	0	0	0	0
Dentist	Male	None	General practice	Private practice	no	3	3	6	7	9	4	3	5	5	7	none	none	NA	Pas de symptôme	NA	I don't think I've been infected	Yes	Personal car or motocycle	Personal car or motocycle	I see fewer patients;I do/assist fewer acts	Clinical interview;Clinical examination;non-aerosols gererating acts;Aerosols gererating acts	10 – 50	gloves;Masque N95 ou KN95;FFP2 of FFP3 respirators;Face shield;disposable gown	Masque N95 ou KN95;FFP2 of FFP3 respirators	Limit the use of the waiting room (and no objects placed on the tables) ;Only accept one accompanying person;Ventilation between each patient (> 15 min)	Yes	Yes	Yes	5	8	All treatments with appropriate personal protective equipment	Yes	Yes	Yes	No	No	48	1	0	0	0	0	0	0
Dentist	Female	None	General practice	medical center	no	2	5	4	0	8	8	9	9	6	2	négative	No antibodies	10/05/2020	Aucun symptôme	NA	I don't think I've been infected	Yes	Personal car or motocycle	Personal car or motocycle	I see fewer patients	Clinical interview;Clinical examination;non-aerosols gererating acts;Aerosols gererating acts	50 – 100	gloves;Masque N95 ou KN95;Safety googles;Face shield;Hairnet/cap;disposable gown	surgical mask;Masque N95 ou KN95;Safety googles;Hairnet/cap	Approved air filtration system in the absence of a window	I dont know	Yes	Yes	3	5	Teleconsultation	No	No	I dont know	No	No	45	1	0	0	0	0	0	0
Dentist	Female	None	General practice	Private practice	yes	0	0	3	3	5	0	0	3	3	5	none	none	NA	Aucun symptôme	NA	I don't think I've been infected	Yes	Personal car or motocycle	Personal car or motocycle	I see fewer patients	Clinical interview;Clinical examination;non-aerosols gererating acts;Aerosols gererating acts	10 – 50	gloves;FFP2 of FFP3 respirators;Safety googles;Hairnet/cap	FFP2 of FFP3 respirators;Safety googles;Hairnet/cap	Limit the use of the waiting room (and no objects placed on the tables) ;Only accept one accompanying person;Ventilation between each patient (> 15 min)	Yes	Yes	Yes	2	8	Teleconsultation;Emergencies;All treatments with appropriate personal protective equipment	No	No	No	No	No	46	1	0	0	0	0	0	0
Dentist	Female	Smoker	General practice	Private practice	yes	7	6	9	0	9	8	9	9	8	8	none	No antibodies	25/05/2020	Fièvre;Fatigue;Rhinite;Maux de gorge;Toux;Myalgies/courbatures	15/02/2020	Patient	Yes	Personal car or motocycle	Personal car or motocycle	I see fewer patients;I do/assist fewer acts;The medical staff around me is limited in number;The paramedical staff around me is limited in number	Clinical interview;Clinical examination;non-aerosols gererating acts;Aerosols gererating acts	10 – 50	gloves;Masque N95 ou KN95;Safety googles;Face shield;Hairnet/cap;disposable gown	Masque N95 ou KN95;Safety googles;Hairnet/cap	Limit the use of the waiting room (and no objects placed on the tables) ;Only accept one accompanying person;Ventilation between each patient (> 15 min)	No	No	Yes	5	6	Emergencies	Yes	Yes	Yes	No	No	41	0	0	0	1	0	0	0
Dentist	Male	Allergies	General practice	Private practice	no	3	3	5	4	7	4	3	5	4	5	none	none	NA	Fatigue;Rhinite	NA	I don't think I've been infected	Yes	Personal car or motocycle	Personal car or motocycle	I see fewer patients;I do/assist fewer acts	Clinical interview;Clinical examination;non-aerosols gererating acts;Aerosols gererating acts	10 – 50	gloves;Masque N95 ou KN95;FFP2 of FFP3 respirators;Face shield;Hairnet/cap;shoe covers;disposable gown	gloves;Masque N95 ou KN95;FFP2 of FFP3 respirators;Face shield;Hairnet/cap;shoe covers;disposable gown	Limit the use of the waiting room (and no objects placed on the tables) ;Ventilation between each patient (> 15 min)	No	I dont know	Yes	2	4	Emergencies;All treatments with appropriate personal protective equipment	No	No	Yes	No	No	42	0	1	0	0	0	0	0
Dentist	Female	Smoker	General practice	Private practice	yes	5	5	7	0	5	4	4	5	4	4	none	none	NA	Aucun symptôme	NA	I don't think I've been infected	Yes	Personal car or motocycle	non mororized (walking, bike,...)	I see fewer patients	Clinical interview;Clinical examination;non-aerosols gererating acts;Aerosols gererating acts	10 – 50	gloves;Masque N95 ou KN95;FFP2 of FFP3 respirators;Safety googles;Face shield;Hairnet/cap;shoe covers;disposable gown	Masque N95 ou KN95;FFP2 of FFP3 respirators;Hairnet/cap;shoe covers	Limit the use of the waiting room (and no objects placed on the tables) ;Only accept one accompanying person;Ventilation between each patient (> 15 min)	I dont know	I dont know	Yes	3	6	Emergencies	No	No	No	No	No	51	0	0	0	1	0	0	0
Dentist	Female	COPD	General practice	Private practice	no	5	5	5	0	9	7	9	8	3	9	none	No antibodies	18/06/2020	Aucun symptôme	NA	I don't think I've been infected	Yes	Personal car or motocycle	Personal car or motocycle	I see fewer patients	Clinical interview;Clinical examination;non-aerosols gererating acts;Aerosols gererating acts	50 – 100	gloves;surgical mask;FFP2 of FFP3 respirators;Safety googles;Hairnet/cap;disposable gown	surgical mask;Safety googles	Limit the use of the waiting room (and no objects placed on the tables) ;Only accept one accompanying person;Ventilation between each patient (> 15 min)	I dont know	Yes	Yes	4	3	Emergencies	Yes	Yes	Yes	No	No	66	0	0	0	0	0	0	0
Dentist	Male	COPD;Overweight	General practice	Private practice	no	6	3	3	3	8	6	3	3	3	7	négative	none	20/04/2020	Maux de gorge;Toux;Dyspnée	10/04/2020	I don't think I've been infected	Yes	Personal car or motocycle	Personal car or motocycle	I see fewer patients	toutes	10 – 50	gloves;surgical mask;Safety googles;shoe covers;disposable gown	surgical mask	Approved air filtration system in the absence of a window	Yes	Yes	Yes	3	6	All treatments with appropriate personal protective equipment	No	No	No	No	No	71	0	0	1	0	0	0	0
Dentist	Female	None;Smoker	General practice	Private practice;medical center	yes	7	4	9	8	8	7	7	8	8	7	none	none	NA	Aucun symptôme	NA	I don't think I've been infected	Yes	Personal car or motocycle	Personal car or motocycle	I see fewer patients;The medical staff around me is limited in number;The paramedical staff around me is limited in number	Clinical interview;Clinical examination;non-aerosols gererating acts;Aerosols gererating acts	10 – 50	gloves;Masque N95 ou KN95;FFP2 of FFP3 respirators;Face shield;Hairnet/cap;shoe covers;disposable gown	gloves;FFP2 of FFP3 respirators;Hairnet/cap;shoe covers;disposable gown	Limit the use of the waiting room (and no objects placed on the tables) ;Only accept one accompanying person	No	Yes	Yes	3	6	All treatments with appropriate personal protective equipment	No	No	Yes	No	No	33	1	0	0	1	0	0	0
Dentist	Male	None	General practice	Private practice	no	1	1	2	2	2	1	1	2	2	2	none	No antibodies	0020-07-05	Aucun symptôme	NA	I don't think I've been infected	Yes	Personal car or motocycle	Personal car or motocycle	I went back to my usual exercise;I see fewer patients	Clinical interview;Clinical examination;non-aerosols gererating acts;Aerosols gererating acts	50 – 100	gloves;FFP2 of FFP3 respirators;Safety googles	FFP2 of FFP3 respirators	Limit the use of the waiting room (and no objects placed on the tables) ;Only accept one accompanying person	Yes	Yes	No	8	8	All treatments with appropriate personal protective equipment	No	No	I dont know	No	No	1962	1	0	0	0	0	0	0
Dentist	Male	None	General practice	Private practice	no	10	2	2	0	10	8	0	0	0	8	none	none	NA	Aucun symptôme	NA	I don't think I've been infected	Yes	Personal car or motocycle	Personal car or motocycle	I went back to my usual exercise	Clinical interview;Clinical examination;non-aerosols gererating acts;Aerosols gererating acts	50 – 100	gloves;Masque N95 ou KN95;FFP2 of FFP3 respirators;Safety googles;Face shield;Hairnet/cap;disposable gown	Masque N95 ou KN95;FFP2 of FFP3 respirators;Safety googles;Hairnet/cap;disposable gown	Limit the use of the waiting room (and no objects placed on the tables) ;Only accept one accompanying person;Ventilation between each patient (> 15 min)	Yes	Yes	Yes	10	10	All treatments with appropriate personal protective equipment	No	No	No	No	No	38	1	0	0	0	0	0	0
Dentist	Male	None	General practice	Private practice	no	6	4	4	4	7	5	3	3	3	5	none	No antibodies	01/07/2020	Aucun symptôme	NA	I don't think I've been infected	Yes	Personal car or motocycle	Personal car or motocycle	I went back to my usual exercise	Clinical examination	10 – 50	gloves;FFP2 of FFP3 respirators;Safety googles;Face shield;Hairnet/cap	surgical mask;FFP2 of FFP3 respirators	Limit the use of the waiting room (and no objects placed on the tables) ;Ventilation between each patient (> 15 min)	Yes	Yes	Yes	5	7	All treatments with appropriate personal protective equipment	No	No	Yes	No	No	62	1	0	0	0	0	0	0
Dentist	Female	None	General practice	Private practice	no	3	4	8	0	5	5	7	7	1	5	none	No antibodies	30/06/2020	Aucun symptôme	NA	I don't think I've been infected	Yes	Personal car or motocycle	Personal car or motocycle	I see fewer patients;I do/assist fewer acts	Clinical interview;Clinical examination;non-aerosols gererating acts;Aerosols gererating acts	10 – 50	gloves;Masque N95 ou KN95;Safety googles;Face shield;Hairnet/cap;disposable gown	Masque N95 ou KN95;Hairnet/cap	Limit the use of the waiting room (and no objects placed on the tables) ;Only accept one accompanying person;Ventilation between each patient (> 15 min)	Yes	Yes	Yes	1	5	Teleconsultation	Yes	I dont know	I dont know	No	No	38	1	0	0	0	0	0	0
Dentist	Female	None	General practice	Private practice	yes	3	2	2	1	7	5	3	2	2	7	négative	none	20/05/2020	Fièvre;Frissons;Maux de tête	17/05/2020	I don't think I've been infected	Yes	Personal car or motocycle	Personal car or motocycle	I see fewer patients;The paramedical staff around me is limited in number	non-aerosols gererating acts;Aerosols gererating acts	10 – 50	gloves;FFP2 of FFP3 respirators;Safety googles;Face shield;Hairnet/cap;disposable gown	surgical mask	Limit the use of the waiting room (and no objects placed on the tables) ;Only accept one accompanying person;Ventilation between each patient (> 15 min)	Yes	Yes	Yes	2	8	All treatments with appropriate personal protective equipment	No	No	No	No	No	54	1	0	0	0	0	0	0
Dentist	Female	None	Orthodontics	Private practice	no	6	6	4	0	8	6	7	7	7	7	none	none	NA	Aucun symptôme	NA	I don't think I've been infected	Yes	Personal car or motocycle	Personal car or motocycle	I see fewer patients	Clinical interview;Clinical examination;Aerosols gererating acts	50 – 100	gloves;FFP2 of FFP3 respirators;Safety googles;Face shield;Hairnet/cap;disposable gown	FFP2 of FFP3 respirators	Limit the use of the waiting room (and no objects placed on the tables) ;Only accept one accompanying person;Ventilation between each patient (> 15 min)	Yes	Yes	Yes	4	6	All treatments with appropriate personal protective equipment	Yes	I dont know	Yes	No	No	34	1	0	0	0	0	0	0
Dentist	Female	None	General practice	Private practice	yes	6	4	9	5	10	5	7	8	8	10	none	none	NA	Aucun symptôme	NA	I don't think I've been infected	Yes	Personal car or motocycle	Personal car or motocycle	I see fewer patients	Clinical interview;Clinical examination;non-aerosols gererating acts;Aerosols gererating acts	50 – 100	gloves;Masque N95 ou KN95;Face shield;Hairnet/cap;disposable gown	Masque N95 ou KN95;Safety googles;Hairnet/cap;disposable gown	Limit the use of the waiting room (and no objects placed on the tables) ;Only accept one accompanying person;Ventilation between each patient (> 15 min)	I dont know	I dont know	Yes	1	5	Emergencies	No	Yes	I dont know	No	No	44	1	0	0	0	0	0	0
Dentist	Female	Basedow	Pratique limitée à l'Endodontics;Pratique limitée à l'odontologie conservatrice	Public Hospital	yes	8	8	2	2	8	5	6	6	2	6	none	none	NA	Aucun symptôme	NA	I don't think I've been infected	Yes	Public transportation	Public transportation	The medical staff around me is limited in number;The paramedical staff around me is limited in number	Clinical interview	<10	Je ne reçois pas de patient	gloves;surgical mask;Safety googles;Hairnet/cap;shoe covers	Limit the use of the waiting room (and no objects placed on the tables) ;Only accept one accompanying person;Ventilation between each patient (> 15 min)	Yes	Yes	No	1	5	Emergencies	Yes	Yes	Yes	No	No	59	0	0	0	0	0	0	0
Dentist	Male	None	General practice	Private practice	yes	0	0	0	0	0	0	0	0	0	0	none	No antibodies	22/04/2020	Aucun symptôme	NA	I don't think I've been infected	Yes	Personal car or motocycle	Personal car or motocycle	I went back to my usual exercise	Clinical interview;Clinical examination;non-aerosols gererating acts;Aerosols gererating acts	50 – 100	gloves;surgical mask;FFP2 of FFP3 respirators;Safety googles	surgical mask;FFP2 of FFP3 respirators	Limit the use of the waiting room (and no objects placed on the tables) ;Only accept one accompanying person;Approved air filtration system in the absence of a window	I dont know	Yes	Yes	10	10	All treatments with appropriate personal protective equipment	No	Yes	Yes	No	No	62	1	0	0	0	0	0	0
Dentist	Female	Allergies	General practice	Private practice	yes	3	5	5	0	8	5	3	5	5	8	none	no IgM and IgG +	24/06/2020	Maux de gorge;Maux de tête	23/03/2020	Patient;Someone from the medical staff (Dentist, doctor, pharmacist...)	Yes	Personal car or motocycle	Personal car or motocycle	I went back to my usual exercise	Clinical interview;Clinical examination;non-aerosols gererating acts;Aerosols gererating acts	10 – 50	gloves;surgical mask;Masque N95 ou KN95;FFP2 of FFP3 respirators;Safety googles;Face shield;Hairnet/cap;shoe covers	surgical mask;Hairnet/cap;shoe covers	Limit the use of the waiting room (and no objects placed on the tables) ;Only accept one accompanying person;Ventilation between each patient (> 15 min)	Yes	Yes	Yes	4	8	All treatments with appropriate personal protective equipment	No	No	No	No	No	40	0	1	0	0	0	0	0
Dentist	Female	None	General practice	Private practice	no	2	2	2	0	2	1	1	1	1	1	none	none	NA	Aucun symptôme	NA	I don't think I've been infected	Yes	Personal car or motocycle	Personal car or motocycle	I see fewer patients	Aerosols gererating acts	10 – 50	gloves;surgical mask;Masque N95 ou KN95;FFP2 of FFP3 respirators;Safety googles;Face shield;Hairnet/cap	gloves;surgical mask;Safety googles	Limit the use of the waiting room (and no objects placed on the tables) ;Only accept one accompanying person;Ventilation between each patient (> 15 min);Approved air filtration system in the absence of a window	Yes	Yes	Yes	5	9	All treatments with appropriate personal protective equipment	Yes	Yes	Yes	No	No	67	1	0	0	0	0	0	0
Dentist	Male	None	General practice	Private practice	yes	3	3	4	0	7	5	5	6	6	3	none	none	NA	Aucun symptôme	NA	I don't think I've been infected	Yes	Personal car or motocycle	Personal car or motocycle	I went back to my usual exercise	non-aerosols gererating acts;Aerosols gererating acts	50 – 100	gloves;Masque N95 ou KN95;FFP2 of FFP3 respirators;Safety googles;Face shield;Hairnet/cap;disposable gown	gloves;Masque N95 ou KN95;FFP2 of FFP3 respirators;Safety googles;Hairnet/cap	Limit the use of the waiting room (and no objects placed on the tables) ;Only accept one accompanying person;Ventilation between each patient (> 15 min)	I dont know	I dont know	No	2	7	All treatments with appropriate personal protective equipment	No	No	I dont know	No	No	42	1	0	0	0	0	0	0
Dentist	Female	Allergies	General practice;Oral surgery;Periodontics	Private practice	yes	8	5	9	2	9	7	5	8	2	8	none	none	NA	Aucun symptôme	NA	I don't think I've been infected	Yes	non mororized (walking, bike,...)	Personal car or motocycle	I see fewer patients;The medical staff around me is limited in number;The paramedical staff around me is limited in number	Clinical interview;Clinical examination;non-aerosols gererating acts	50 – 100	gloves;FFP2 of FFP3 respirators;Safety googles;Face shield;Hairnet/cap;shoe covers;disposable gown	FFP2 of FFP3 respirators;Safety googles;Face shield;Hairnet/cap;shoe covers;disposable gown	Limit the use of the waiting room (and no objects placed on the tables) ;Only accept one accompanying person;Ventilation between each patient (> 15 min)	Yes	Yes	Yes	9	10	Teleconsultation;Emergencies;All treatments with appropriate personal protective equipment	No	No	No	Yes	Yes	59	0	1	0	0	0	0	0
Dentist	Male	None	General practice	Private practice	no	0	1	2	2	2	0	1	1	1	1	none	none	NA	Aucun symptôme	NA	I don't think I've been infected	Yes	Personal car or motocycle	Personal car or motocycle	I went back to my usual exercise	Clinical interview;Clinical examination;non-aerosols gererating acts;Aerosols gererating acts	10 – 50	gloves;FFP2 of FFP3 respirators;Safety googles;Face shield	Je ne reçois pas de patient	Limit the use of the waiting room (and no objects placed on the tables) ;Only accept one accompanying person	Yes	Yes	No	7	7	All treatments with appropriate personal protective equipment	No	I dont know	I dont know	No	No	64	1	0	0	0	0	0	0
Dentist	Male	Foramen ovale perméable opéré en décembre 2016	General practice;Implantology	Private practice	yes	8	0	0	0	8	6	0	0	0	6	none	No antibodies	05/05/2020	Aucun symptôme	NA	I don't think I've been infected	Yes	Personal car or motocycle	Personal car or motocycle	I see fewer patients;I do/assist fewer acts	Clinical interview;Clinical examination;non-aerosols gererating acts;Aerosols gererating acts	10 – 50	gloves;surgical mask;FFP2 of FFP3 respirators;Safety googles;Face shield;Hairnet/cap;disposable gown	Masque N95 ou KN95;FFP2 of FFP3 respirators;Safety googles;Face shield;Hairnet/cap;disposable gown	Limit the use of the waiting room (and no objects placed on the tables) ;Ventilation between each patient (> 15 min);mise en place d'extracteurs d'air 590 m3/h pour 16 m2.	Yes	Yes	Yes	9	9	All treatments with appropriate personal protective equipment	No	I dont know	I dont know	No	No	59	0	0	0	0	0	0	0
Dentist	Female	None	General practice	Private practice	yes	9	8	9	8	9	7	7	8	5	8	none	none	NA	Fièvre;Fatigue;Myalgies/courbatures	25/02/2020	Partner, someone at home	Yes	Personal car or motocycle	Personal car or motocycle	I see fewer patients	Clinical interview;Clinical examination;non-aerosols gererating acts;Aerosols gererating acts	10 – 50	gloves;Masque N95 ou KN95;FFP2 of FFP3 respirators;Safety googles;Face shield;Hairnet/cap;disposable gown	Masque N95 ou KN95;FFP2 of FFP3 respirators;Safety googles;Hairnet/cap	Only accept one accompanying person;Ventilation between each patient (> 15 min);suppression de la salle d'attente	Yes	Yes	Yes	2	4	All treatments with appropriate personal protective equipment	No	Yes	Yes	No	No	36	1	0	0	0	0	0	0
Dentist	Male	None	General practice	Private practice	yes	2	0	1	1	8	8	9	10	8	8	none	none	NA	Aucun symptôme	NA	I don't think I've been infected	Yes	Personal car or motocycle	Personal car or motocycle	I see fewer patients;I do/assist fewer acts	Clinical interview;Clinical examination;non-aerosols gererating acts	10 – 50	gloves;Masque N95 ou KN95;Safety googles;Face shield	gloves;Masque N95 ou KN95;Safety googles	Limit the use of the waiting room (and no objects placed on the tables) ;Only accept one accompanying person;Ventilation between each patient (> 15 min)	I dont know	Yes	Yes	4	3	All treatments with appropriate personal protective equipment	No	Yes	Yes	No	No	1951	1	0	0	0	0	0	0
Dentist	Male	None	General practice	Private practice	yes	6	5	8	8	9	5	5	7	7	9	négative	No antibodies	11/06/2020	Aucun symptôme	NA	I don't think I've been infected	Yes	Personal car or motocycle	Personal car or motocycle	I see fewer patients	Omnipratique aerosil limité	<10	gloves;Masque N95 ou KN95;Face shield;Hairnet/cap;shoe covers;disposable gown	surgical mask;Face shield;Hairnet/cap;shoe covers	Limit the use of the waiting room (and no objects placed on the tables) ;Ventilation between each patient (> 15 min)	Yes	Yes	Yes	9	9	All treatments with appropriate personal protective equipment	No	No	Yes	NA	NA	54	1	0	0	0	0	0	0
Dentist	Male	None	General practice	Private practice	no	0	0	5	0	7	0	0	3	0	0	none	No antibodies	15/06/2020	Aucun symptôme	NA	I don't think I've been infected	Yes	Personal car or motocycle	Personal car or motocycle	I went back to my usual exercise;I see fewer patients	Clinical interview;Clinical examination;non-aerosols gererating acts;Aerosols gererating acts	10 – 50	gloves;FFP2 of FFP3 respirators;Safety googles;Hairnet/cap	surgical mask;FFP2 of FFP3 respirators	Limit the use of the waiting room (and no objects placed on the tables) ;Only accept one accompanying person;Ventilation between each patient (> 15 min)	Yes	Yes	Yes	5	9	Emergencies;All treatments with appropriate personal protective equipment	Yes	Yes	Yes	No	No	58	1	0	0	0	0	0	0
Dentist	Female	None	Orthodontics	Public Hospital	no	6	5	3	5	5	2	2	1	1	2	none	none	NA	Aucun symptôme	NA	I don't think I've been infected	Yes	Personal car or motocycle	Personal car or motocycle	I went back to my usual exercise	Clinical interview;Clinical examination;non-aerosols gererating acts	10 – 50	gloves;surgical mask;FFP2 of FFP3 respirators;Face shield;Hairnet/cap;disposable gown	surgical mask;Hairnet/cap	Limit the use of the waiting room (and no objects placed on the tables) ;Only accept one accompanying person;Ventilation between each patient (> 15 min)	Yes	Yes	Yes	2	6	All treatments with appropriate personal protective equipment	Yes	Yes	Yes	No	No	67	1	0	0	0	0	0	0
Dentist	Female	None	General practice	Private practice	no	4	1	1	1	8	7	1	5	1	9	none	No antibodies	04/05/2020	Aucun symptôme	NA	I don't think I've been infected	Yes	Personal car or motocycle	Personal car or motocycle	I see fewer patients	Tout en limitant les détartrages	10 – 50	gloves;FFP2 of FFP3 respirators;Safety googles;Face shield;Hairnet/cap;disposable gown	FFP2 of FFP3 respirators;Safety googles;Hairnet/cap;disposable gown	Only accept one accompanying person	Yes	Yes	Yes	9	9	All treatments with appropriate personal protective equipment	No	No	I dont know	No	Yes	54	1	0	0	0	0	0	0
Dentist	Female	None	General practice	Private practice	yes	9	4	8	0	8	4	4	7	5	6	none	none	NA	Aucun symptôme	NA	I don't think I've been infected	Yes	Personal car or motocycle	Personal car or motocycle	I went back to my usual exercise	Clinical interview;Clinical examination;non-aerosols gererating acts;Aerosols gererating acts	10 – 50	gloves;surgical mask;FFP2 of FFP3 respirators;Safety googles;Face shield;Hairnet/cap;disposable gown;Vêtements uniques pour le travail	gloves;FFP2 of FFP3 respirators;Safety googles;Face shield;Hairnet/cap;disposable gown	Limit the use of the waiting room (and no objects placed on the tables) ;Only accept one accompanying person;Ventilation between each patient (> 15 min);Approved air filtration system in the absence of a window	Yes	Yes	Yes	8	8	Emergencies;All treatments with appropriate personal protective equipment	Yes	Yes	I dont know	No	No	67	1	0	0	0	0	0	0
Dentist	Male	None	General practice	Private practice	no	0	0	0	0	3	2	2	2	2	0	none	none	NA	Aucun symptôme	NA	I don't think I've been infected	Yes	Personal car or motocycle	non mororized (walking, bike,...)	I see fewer patients	Aerosols gererating acts	10 – 50	gloves;Masque N95 ou KN95;FFP2 of FFP3 respirators;Safety googles;Hairnet/cap;disposable gown	Masque N95 ou KN95;FFP2 of FFP3 respirators;Safety googles;Hairnet/cap	Limit the use of the waiting room (and no objects placed on the tables) ;Only accept one accompanying person;Ventilation between each patient (> 15 min)	Yes	Yes	Yes	8	8	All treatments with appropriate personal protective equipment	No	Yes	Yes	No	Yes	63	1	0	0	0	0	0	0
Dentist	Male	DMFSH1	General practice	Private practice	yes	6	6	8	0	6	7	6	5	0	6	négative	No antibodies	10/07/2020	Aucun symptôme	NA	I don't think I've been infected	Yes	Personal car or motocycle	non mororized (walking, bike,...)	I see fewer patients	Clinical interview;Clinical examination;non-aerosols gererating acts	10 – 50	gloves;Masque N95 ou KN95;FFP2 of FFP3 respirators;Safety googles;Face shield;Hairnet/cap;shoe covers;disposable gown	gloves;Masque N95 ou KN95;FFP2 of FFP3 respirators;Hairnet/cap	Limit the use of the waiting room (and no objects placed on the tables) ;Only accept one accompanying person	Yes	Yes	Yes	1	7	Teleconsultation;Emergencies;All treatments with appropriate personal protective equipment	No	No	No	No	No	40	0	0	0	0	0	0	0
Dentist	Male	None	General practice	Private practice	no	7	4	5	5	7	5	5	6	6	5	none	none	NA	Aucun symptôme	NA	I don't think I've been infected	Yes	Personal car or motocycle	Personal car or motocycle	I went back to my usual exercise	Clinical interview;Clinical examination;non-aerosols gererating acts;Aerosols gererating acts	10 – 50	gloves;surgical mask;Masque N95 ou KN95;FFP2 of FFP3 respirators;Safety googles;Face shield;disposable gown	gloves;surgical mask;Hygiaphone	Limit the use of the waiting room (and no objects placed on the tables) ;Only accept one accompanying person;Ventilation between each patient (> 15 min);Approved air filtration system in the absence of a window	Yes	Yes	No	3	7	Teleconsultation;Emergencies;All treatments with appropriate personal protective equipment	No	No	Yes	No	No	50	1	0	0	0	0	0	0
Dentist	Female	None	Orthodontics	Public Hospital	yes	1	1	1	1	8	0	1	1	1	1	none	No antibodies	07/07/2020	Aucun symptôme	NA	I don't think I've been infected	Yes	Personal car or motocycle	Personal car or motocycle	I went back to my usual exercise;I see fewer patients	Clinical examination;non-aerosols gererating acts;Aerosols gererating acts	10 – 50	FFP2 of FFP3 respirators;Safety googles;Face shield;Hairnet/cap;shoe covers	surgical mask	Limit the use of the waiting room (and no objects placed on the tables) ;Only accept one accompanying person	No	No	No	2	10	All treatments with appropriate personal protective equipment	Yes	Yes	Yes	No	No	46	1	0	0	0	0	0	0
Dentist	Male	Allergies	General practice	Private practice	no	1	3	3	0	3	3	5	5	2	3	none	none	NA	Aucun symptôme	NA	I don't think I've been infected	Yes	Personal car or motocycle	Personal car or motocycle	I see fewer patients;The medical staff around me is limited in number;The paramedical staff around me is limited in number	Clinical interview;Clinical examination;Aerosols gererating acts	10 – 50	gloves;FFP2 of FFP3 respirators;Safety googles;Face shield;Hairnet/cap;shoe covers;disposable gown	FFP2 of FFP3 respirators;Face shield;Hairnet/cap;shoe covers;disposable gown	Limit the use of the waiting room (and no objects placed on the tables) ;Only accept one accompanying person;Ventilation between each patient (> 15 min)	Yes	Yes	Yes	3	5	All treatments with appropriate personal protective equipment	Yes	Yes	I dont know	NA	NA	59	0	1	0	0	0	0	0
Dentist	Male	Allergies	General practice	Private practice	no	7	9	10	7	7	8	9	8	6	7	none	none	NA	Aucun symptôme	NA	I don't think I've been infected	Yes	Personal car or motocycle	Personal car or motocycle	I went back to my usual exercise;I see fewer patients;I do/assist fewer acts;The medical staff around me is limited in number	Clinical interview;non-aerosols gererating acts	10 – 50	gloves;FFP2 of FFP3 respirators;Safety googles;Hairnet/cap;disposable gown	gloves;FFP2 of FFP3 respirators;Safety googles;disposable gown	Limit the use of the waiting room (and no objects placed on the tables) ;Only accept one accompanying person;Ventilation between each patient (> 15 min)	I dont know	I dont know	Yes	4	3	All treatments with appropriate personal protective equipment	Yes	Yes	Yes	No	No	58	0	1	0	0	0	0	0
Dentist	Male	None	General practice	Private practice	no	1	1	1	0	4	3	4	4	3	2	none	none	NA	Aucun symptôme	NA	I don't think I've been infected	Yes	Personal car or motocycle	Personal car or motocycle	I see fewer patients	Clinical interview;Clinical examination;non-aerosols gererating acts;Aerosols gererating acts	10 – 50	gloves;Masque N95 ou KN95;FFP2 of FFP3 respirators;Safety googles;Face shield;Hairnet/cap	surgical mask;Hairnet/cap	Limit the use of the waiting room (and no objects placed on the tables) ;Only accept one accompanying person;Ventilation between each patient (> 15 min)	I dont know	Yes	Yes	5	4	All treatments with appropriate personal protective equipment	No	No	I dont know	No	No	1	1	0	0	0	0	0	0
Dentist	Male	Overweight	General practice	Private practice	yes	2	0	0	0	5	5	0	0	0	5	none	none	NA	Aucun symptôme	NA	I don't think I've been infected	Yes	Personal car or motocycle	Personal car or motocycle	I went back to my usual exercise	Clinical interview;Clinical examination;Aerosols gererating acts	50 – 100	gloves;FFP2 of FFP3 respirators;Safety googles;Face shield;Hairnet/cap;disposable gown	FFP2 of FFP3 respirators;Hairnet/cap;disposable gown	Limit the use of the waiting room (and no objects placed on the tables) ;Only accept one accompanying person	Yes	Yes	Yes	5	5	Emergencies	Yes	Yes	I dont know	No	No	66	0	0	1	0	0	0	0
Dentist	Male	Allergies	Pratique limitée à l'Endodontics	Private practice	yes	6	0	2	0	9	6	6	5	0	7	négative	No antibodies	05/05/2020	Aucun symptôme	NA	I don't think I've been infected	Yes	non mororized (walking, bike,...)	non mororized (walking, bike,...)	I see fewer patients;I do/assist fewer acts	Aerosols gererating acts	<10	gloves;FFP2 of FFP3 respirators;Face shield;Hairnet/cap;shoe covers;disposable gown	surgical mask;Safety googles	Limit the use of the waiting room (and no objects placed on the tables) ;Only accept one accompanying person;Ventilation between each patient (> 15 min);Approved air filtration system in the absence of a window	Yes	Yes	Yes	2	10	All treatments with appropriate personal protective equipment	Yes	Yes	Yes	No	No	44	0	1	0	0	0	0	0
Dentist	Male	None	General practice	Private practice	yes	7	6	7	1	9	7	8	8	7	8	none	No antibodies	02/05/2020	Toux	10/02/2020	Patient	Yes	Personal car or motocycle	Personal car or motocycle	I see fewer patients;I do/assist fewer acts;The paramedical staff around me is limited in number	Clinical interview;Clinical examination;non-aerosols gererating acts;Aerosols gererating acts	10 – 50	gloves;surgical mask;Masque N95 ou KN95;Safety googles;Face shield;Hairnet/cap;shoe covers;disposable gown	surgical mask;shoe covers	Limit the use of the waiting room (and no objects placed on the tables) ;Only accept one accompanying person;Approved air filtration system in the absence of a window	I dont know	I dont know	Yes	6	3	Emergencies;All treatments with appropriate personal protective equipment	No	No	I dont know	No	Yes	51	1	0	0	0	0	0	0
Dentist	Female	None	Orthodontics	Private practice	no	7	2	0	0	8	7	2	2	2	8	none	No antibodies	05/05/2020	Aucun symptôme	05/05/2020	I don't think I've been infected	Yes	Personal car or motocycle	Personal car or motocycle	I see fewer patients	Clinical interview;Clinical examination;non-aerosols gererating acts;Aerosols gererating acts	10 – 50	gloves;Masque N95 ou KN95;FFP2 of FFP3 respirators;Safety googles;Face shield;Hairnet/cap;disposable gown	surgical mask	Limit the use of the waiting room (and no objects placed on the tables) ;Only accept one accompanying person;Ventilation between each patient (> 15 min)	I dont know	I dont know	Yes	2	4	All treatments with appropriate personal protective equipment	Yes	Yes	Yes	No	No	51	1	0	0	0	0	0	0
Dentist	Female	Heart disease;Maladie auto-immune	General practice	Private practice	yes	8	4	0	4	6	7	3	0	3	6	none	none	NA	Aucun symptôme	NA	I don't think I've been infected	Yes	Personal car or motocycle	Personal car or motocycle	I see fewer patients	Clinical interview;non-aerosols gererating acts;Aerosols gererating acts	10 – 50	gloves;surgical mask;FFP2 of FFP3 respirators;Face shield;Hairnet/cap;disposable gown	gloves;surgical mask;FFP2 of FFP3 respirators;Face shield;Hairnet/cap;disposable gown	Limit the use of the waiting room (and no objects placed on the tables) ;Only accept one accompanying person;Ventilation between each patient (> 15 min)	Yes	Yes	Yes	3	7	Emergencies	No	No	No	No	No	58	0	0	0	0	0	0	1
Dentist	Male	Allergies	General practice	Private practice	yes	5	5	9	8	7	4	4	6	3	4	none	none	NA	Aucun symptôme	NA	I dont know	Yes	Personal car or motocycle	non mororized (walking, bike,...)	I see fewer patients	Aerosols gererating acts	10 – 50	gloves;Masque N95 ou KN95;FFP2 of FFP3 respirators;Safety googles;Hairnet/cap;shoe covers;disposable gown	gloves;Masque N95 ou KN95;FFP2 of FFP3 respirators;Safety googles;shoe covers	Only accept one accompanying person	Yes	Yes	Yes	7	9	All treatments with appropriate personal protective equipment	Yes	Yes	I dont know	No	No	64	0	1	0	0	0	0	0
Dentist	Female	Overweight;Souffle au coeur	General practice	Private practice	yes	3	3	2	0	7	3	3	3	1	2	none	none	NA	Aucun symptôme	NA	I don't think I've been infected	Yes, but I only do teleconsultation	NA	NA	NA	NA	NA	NA	NA	NA	NA	NA	NA	2	7	Teleconsultation;Emergencies	No	I dont know	I dont know	No	No	61	0	0	1	0	0	0	0
Dentist	Male	Overweight	General practice	Public Hospital;Private practice	no	0	0	0	0	4	2	1	0	0	4	none	No antibodies	06/07/2020	Fatigue;Syndrome de détresse respiratoire aiguë	20/01/2020	I dont know	Yes	Personal car or motocycle	Personal car or motocycle	I went back to my usual exercise	Aerosols gererating acts	10 – 50	gloves;FFP2 of FFP3 respirators;Safety googles;Hairnet/cap;shoe covers;disposable gown	surgical mask;FFP2 of FFP3 respirators	Limit the use of the waiting room (and no objects placed on the tables) ;Only accept one accompanying person;Ventilation between each patient (> 15 min)	Yes	Yes	Yes	3	7	All treatments with appropriate personal protective equipment	No	No	No	No	No	69	0	0	1	0	0	0	0
Dentist	Female	None	Médecine bucco-dentaire	Public Hospital	no	0	1	1	0	0	0	1	1	1	0	none	No antibodies	22/06/2020	Aucun symptôme	NA	I don't think I've been infected	Yes	non mororized (walking, bike,...)	non mororized (walking, bike,...)	I see fewer patients	Clinical interview;Clinical examination;Aerosols gererating acts;Aérosols : uniquement des extractions avec alvéolectomie si besoin.	10 – 50	gloves;surgical mask;FFP2 of FFP3 respirators;Safety googles;Face shield;Hairnet/cap;disposable gown	gloves;surgical mask;Safety googles;Hairnet/cap	Limit the use of the waiting room (and no objects placed on the tables) ;Only accept one accompanying person;Ventilation between each patient (> 15 min)	Yes	Yes	No	9	10	Teleconsultation;Emergencies;All treatments with appropriate personal protective equipment	Yes	Yes	Yes	No	No	61	1	0	0	0	0	0	0
Dentist	Male	None	General practice	Private practice	no	2	2	0	0	2	1	1	1	2	1	none	none	NA	Aucun symptôme	NA	I dont know	Yes	Personal car or motocycle	Personal car or motocycle	I see fewer patients	Clinical interview;Clinical examination;non-aerosols gererating acts;Aerosols gererating acts	50 – 100	gloves;surgical mask;Masque N95 ou KN95;FFP2 of FFP3 respirators;Safety googles	surgical mask	Limit the use of the waiting room (and no objects placed on the tables) ;Only accept one accompanying person;Ventilation between each patient (> 15 min)	I dont know	I dont know	No	5	5	Teleconsultation;Emergencies;All treatments with appropriate personal protective equipment	No	I dont know	Yes	No	No	54	1	0	0	0	0	0	0
Dentist	Female	None	General practice	Private practice	yes	5	4	2	0	9	7	4	4	4	9	négative	No antibodies	29/03/2020	Fatigue;Maux de gorge;Toux;Myalgies/courbatures	15/03/2020	I don't think I've been infected	Yes	Personal car or motocycle	Personal car or motocycle	I see fewer patients;I do/assist fewer acts	Clinical interview;Clinical examination;non-aerosols gererating acts;Aerosols gererating acts	10 – 50	gloves;surgical mask;Masque N95 ou KN95;FFP2 of FFP3 respirators;Safety googles;Hairnet/cap;disposable gown	Je ne reçois pas de patient;surgical mask;Safety googles;Hairnet/cap	Only accept one accompanying person;Ventilation between each patient (> 15 min)	I dont know	Yes	Yes	1	7	All treatments with appropriate personal protective equipment	No	No	No	NA	NA	62	1	0	0	0	0	0	0
Dentist	Female	None	General practice	Private practice	yes	2	2	2	0	4	4	4	4	1	1	none	none	NA	Aucun symptôme	NA	I don't think I've been infected	Yes	Personal car or motocycle	Personal car or motocycle	I see fewer patients	Aerosols gererating acts	10 – 50	gloves;FFP2 of FFP3 respirators;Face shield;Hairnet/cap;disposable gown	FFP2 of FFP3 respirators;Safety googles;Hairnet/cap;disposable gown	Limit the use of the waiting room (and no objects placed on the tables) ;Only accept one accompanying person;Ventilation between each patient (> 15 min)	I dont know	Yes	No	1	4	All treatments with appropriate personal protective equipment	Yes	Yes	Yes	No	No	64	1	0	0	0	0	0	0
Dentist	Male	None	General practice	Private practice	yes	0	1	0	0	10	10	10	10	10	10	none	none	NA	Aucun symptôme	NA	I don't think I've been infected	Yes	Personal car or motocycle	Personal car or motocycle	I see fewer patients	Clinical interview	10 – 50	gloves;surgical mask;FFP2 of FFP3 respirators;Safety googles;disposable gown	Je ne reçois pas de patient	Approved air filtration system in the absence of a window	No	Yes	Yes	1	1	Fermer le cabinet	No	No	I dont know	No	No	63	1	0	0	0	0	0	0
Dentist	Male	None	General practice	Private practice	no	6	4	4	4	9	7	7	7	7	9	none	none	NA	Aucun symptôme	NA	I don't think I've been infected	Yes	Personal car or motocycle	Personal car or motocycle	I see fewer patients	Clinical interview;Clinical examination;non-aerosols gererating acts;Aerosols gererating acts	50 – 100	gloves;surgical mask;Masque N95 ou KN95;Safety googles;Face shield;disposable gown	surgical mask;Safety googles;Face shield	Limit the use of the waiting room (and no objects placed on the tables) ;Only accept one accompanying person;Ventilation between each patient (> 15 min)	I dont know	I dont know	Yes	3	5	Emergencies;All treatments with appropriate personal protective equipment	No	No	I dont know	No	Yes	46	1	0	0	0	0	0	0
Dentist	Male	None	General practice	Private practice	yes	7	7	7	7	8	7	7	7	7	8	none	No antibodies	02/07/2020	Fatigue;Maux de gorge;Myalgies/courbatures	15/02/2020	I dont know	Yes	Personal car or motocycle	Personal car or motocycle	I went back to my usual exercise;I see fewer patients	Clinical interview;Clinical examination;Aerosols gererating acts	10 – 50	gloves;surgical mask;FFP2 of FFP3 respirators;Safety googles;Face shield;Hairnet/cap;disposable gown	FFP2 of FFP3 respirators;Safety googles;Face shield	Limit the use of the waiting room (and no objects placed on the tables) ;Only accept one accompanying person;Ventilation between each patient (> 15 min)	I dont know	I dont know	Yes	4	6	All treatments with appropriate personal protective equipment	No	Yes	Yes	No	No	63	1	0	0	0	0	0	0
Dentist	Male	MALADIE PERIODIQUE	General practice	Private practice	no	3	3	7	5	9	5	5	7	5	9	none	none	NA	Aucun symptôme	NA	I don't think I've been infected	Yes	Personal car or motocycle	non mororized (walking, bike,...)	I went back to my usual exercise	Aerosols gererating acts	50 – 100	gloves;surgical mask;Masque N95 ou KN95;FFP2 of FFP3 respirators;Safety googles;Face shield;Hairnet/cap;disposable gown	surgical mask;Masque N95 ou KN95;FFP2 of FFP3 respirators;Hairnet/cap;disposable gown	Limit the use of the waiting room (and no objects placed on the tables) ;Only accept one accompanying person;Ventilation between each patient (> 15 min)	I dont know	I dont know	Yes	5	5	All treatments with appropriate personal protective equipment	No	I dont know	I dont know	No	No	56	0	0	0	0	0	0	0
Dentist	Male	None	General practice	Private practice	no	7	3	3	2	7	5	2	4	3	3	none	No antibodies	08/05/2020	Aucun symptôme	NA	I don't think I've been infected	Yes	non mororized (walking, bike,...)	non mororized (walking, bike,...)	I see fewer patients	Clinical interview;Clinical examination;non-aerosols gererating acts	10 – 50	gloves;surgical mask;Safety googles;Face shield	gloves;surgical mask;Safety googles;Face shield	Limit the use of the waiting room (and no objects placed on the tables) ;Only accept one accompanying person;Ventilation between each patient (> 15 min)	I dont know	Yes	Yes	5	5	All treatments with appropriate personal protective equipment	No	No	I dont know	No	No	61	1	0	0	0	0	0	0
Dentist	Male	None	General practice	Public Hospital;Private practice	no	9	10	9	9	10	8	8	8	8	10	none	none	NA	Aucun symptôme	NA	I don't think I've been infected	Yes	Personal car or motocycle	Personal car or motocycle	I see fewer patients;I do/assist fewer acts	Clinical examination;Aerosols gererating acts	<10	gloves;FFP2 of FFP3 respirators;Face shield;Hairnet/cap;disposable gown	FFP2 of FFP3 respirators;Face shield	Limit the use of the waiting room (and no objects placed on the tables) ;Only accept one accompanying person;Ventilation between each patient (> 15 min)	I dont know	Yes	Yes	8	6	Teleconsultation	No	Yes	Yes	No	Yes	47	1	0	0	0	0	0	0
Dentist	Male	None	Orthodontics	Private practice	no	0	0	0	0	0	4	2	2	2	0	none	none	NA	Aucun symptôme	NA	I don't think I've been infected	Yes	Personal car or motocycle	Personal car or motocycle	I see fewer patients	Clinical interview;Clinical examination;non-aerosols gererating acts;Aerosols gererating acts	50 – 100	gloves;surgical mask;Face shield	surgical mask	Limit the use of the waiting room (and no objects placed on the tables) ;Only accept one accompanying person	Yes	Yes	Yes	2	5	All treatments with appropriate personal protective equipment	Yes	Yes	Yes	No	No	53	1	0	0	0	0	0	0
Dentist	Female	None	General practice	Private practice	no	4	0	0	0	8	5	2	5	4	5	none	none	NA	Aucun symptôme	NA	I don't think I've been infected	Yes	Personal car or motocycle	Personal car or motocycle	I see fewer patients;I do/assist fewer acts	Clinical interview;non-aerosols gererating acts	10 – 50	gloves;FFP2 of FFP3 respirators;Face shield;Hairnet/cap;disposable gown	gloves;FFP2 of FFP3 respirators;Hairnet/cap	Limit the use of the waiting room (and no objects placed on the tables) ;Ventilation between each patient (> 15 min)	Yes	Yes	Yes	3	8	Emergencies	No	No	Yes	No	No	60	1	0	0	0	0	0	0
Dentist	Female	None	General practice	Private practice	yes	7	7	10	8	8	6	6	9	7	5	none	none	NA	Aucun symptôme	NA	I don't think I've been infected	Yes	Personal car or motocycle	Personal car or motocycle	I see fewer patients	Clinical interview;Clinical examination;Aerosols gererating acts	10 – 50	gloves;Masque N95 ou KN95;FFP2 of FFP3 respirators;Safety googles;Face shield;Hairnet/cap	surgical mask	Limit the use of the waiting room (and no objects placed on the tables) ;Only accept one accompanying person;Ventilation between each patient (> 15 min)	I dont know	Yes	Yes	3	8	Emergencies;All treatments with appropriate personal protective equipment	No	I dont know	Yes	No	Yes	54	1	0	0	0	0	0	0
Dentist	Female	Allergies;asthme	General practice	Private practice	no	6	1	7	9	9	5	1	5	6	2	none	none	NA	Aucun symptôme	NA	I don't think I've been infected	Yes	Personal car or motocycle	Personal car or motocycle	I see fewer patients	Clinical interview;Clinical examination;non-aerosols gererating acts;Aerosols gererating acts	10 – 50	gloves;Masque N95 ou KN95;FFP2 of FFP3 respirators;Safety googles;Face shield;Hairnet/cap;disposable gown	surgical mask;FFP2 of FFP3 respirators;Safety googles;Hairnet/cap	Limit the use of the waiting room (and no objects placed on the tables) ;Only accept one accompanying person;Ventilation between each patient (> 15 min)	Yes	Yes	Yes	1	8	Teleconsultation;Emergencies;All treatments with appropriate personal protective equipment	Yes	Yes	Yes	No	No	34	0	1	0	0	0	0	0
Dentist	Male	None	General practice	Private practice	no	5	8	5	9	7	8	3	5	8	5	none	none	NA	Aucun symptôme	NA	I don't think I've been infected	Yes	Personal car or motocycle	Personal car or motocycle	I see fewer patients;Je commence une heure plus tot pour compenser perte patientel a cause de perte de temps entre chaque patient pour nettoyage du cabinet (fauteuil a chaque fois et mobilier autouren fonction des actes effectués)	Aerosols gererating acts	10 – 50	gloves;FFP2 of FFP3 respirators;Safety googles;Hairnet/cap;disposable gown	gloves;FFP2 of FFP3 respirators;Safety googles;Hairnet/cap;disposable gown	Limit the use of the waiting room (and no objects placed on the tables) ;Only accept one accompanying person	Yes	Yes	Yes	3	5	All treatments with appropriate personal protective equipment	No	Yes	Yes	No	No	1964	1	0	0	0	0	0	0
Dentist	Female	None	General practice	Private practice	no	0	2	0	0	7	3	3	3	2	4	none	none	NA	Aucun symptôme	NA	I don't think I've been infected	Yes	Personal car or motocycle	Personal car or motocycle	I went back to my usual exercise	Aerosols gererating acts	10 – 50	gloves;FFP2 of FFP3 respirators;Safety googles;Face shield	gloves;FFP2 of FFP3 respirators;Safety googles	Limit the use of the waiting room (and no objects placed on the tables) ;Only accept one accompanying person;Ventilation between each patient (> 15 min)	Yes	Yes	No	4	7	All treatments with appropriate personal protective equipment	No	I dont know	Yes	No	No	61	1	0	0	0	0	0	0
Dentist	Male	Allergies;Overweight	General practice	Private practice	no	3	5	5	2	7	6	2	5	5	8	none	IgM + and IgG +	11/05/2020	Rhinite;Toux	11/02/2020	Someone when using public transport or during a trip (airport, train station ..)	Yes	Personal car or motocycle	Personal car or motocycle	I went back to my usual exercise;I see fewer patients;I do/assist fewer acts	Clinical interview;Clinical examination;non-aerosols gererating acts;Aerosols gererating acts	10 – 50	gloves;Masque N95 ou KN95;FFP2 of FFP3 respirators;Safety googles;Face shield;Hairnet/cap;disposable gown	FFP2 of FFP3 respirators;Safety googles;Hairnet/cap	Limit the use of the waiting room (and no objects placed on the tables) ;Ventilation between each patient (> 15 min);0 accompagnant	Yes	Yes	Yes	5	7	Teleconsultation;Emergencies;All treatments with appropriate personal protective equipment	No	Yes	I dont know	No	No	59	0	1	1	0	0	0	0
Dentist	Male	Allergies;Cancer	General practice	Private practice	yes	8	3	7	2	9	7	4	3	2	8	none	none	NA	Aucun symptôme	NA	I don't think I've been infected	Yes	Personal car or motocycle	non mororized (walking, bike,...)	I see fewer patients;The medical staff around me is limited in number	Clinical interview;Clinical examination;non-aerosols gererating acts;Aerosols gererating acts	10 – 50	gloves;FFP2 of FFP3 respirators;Safety googles;Face shield;Hairnet/cap;disposable gown	gloves;Safety googles;Face shield;disposable gown	Limit the use of the waiting room (and no objects placed on the tables) ;Ventilation between each patient (> 15 min)	Yes	Yes	Yes	4	10	Teleconsultation;All treatments with appropriate personal protective equipment	Yes	Yes	Yes	No	No	58	0	1	0	0	0	1	0
Dentist	Female	None	General practice	Private practice	yes	2	0	2	0	3	1	1	1	1	2	none	none	NA	Aucun symptôme	NA	I don't think I've been infected	Yes	Personal car or motocycle	Personal car or motocycle	I see fewer patients	Aerosols gererating acts	10 – 50	gloves;surgical mask;FFP2 of FFP3 respirators;Safety googles;Face shield;disposable gown	gloves;FFP2 of FFP3 respirators	Limit the use of the waiting room (and no objects placed on the tables) ;Only accept one accompanying person;Ventilation between each patient (> 15 min);Approved air filtration system in the absence of a window	Yes	Yes	No	2	7	Teleconsultation	No	No	No	No	No	62	1	0	0	0	0	0	0
Dentist	Female	Heart disease;Cancer	General practice	Private practice	no	0	0	7	7	5	2	0	7	7	0	none	none	NA	Aucun symptôme	NA	I don't think I've been infected	Yes	Personal car or motocycle	Personal car or motocycle	I see fewer patients;I do/assist fewer acts	Clinical interview;Clinical examination;non-aerosols gererating acts;Aerosols gererating acts	10 – 50	gloves;surgical mask;Safety googles	surgical mask	Limit the use of the waiting room (and no objects placed on the tables) ;Only accept one accompanying person;Ventilation between each patient (> 15 min)	Yes	Yes	Yes	5	5	All treatments with appropriate personal protective equipment	Yes	I dont know	I dont know	No	No	64	0	0	0	0	0	1	1
Dentist	Male	Allergies	General practice	Private practice	no	5	6	8	6	8	7	7	7	6	7	none	none	NA	Aucun symptôme	NA	I don't think I've been infected	Yes	Personal car or motocycle	Personal car or motocycle	J’ai repris un exercice habituel en changeant de salle de soins entre chaque patient	Clinical interview;Clinical examination;Aerosols gererating acts	50 – 100	gloves;Masque N95 ou KN95;FFP2 of FFP3 respirators;Face shield;Hairnet/cap;disposable gown	Masque N95 ou KN95;FFP2 of FFP3 respirators;Face shield;Hairnet/cap;disposable gown	Limit the use of the waiting room (and no objects placed on the tables) ;Only accept one accompanying person;Ventilation between each patient (> 15 min)	Yes	Yes	Yes	3	6	All treatments with appropriate personal protective equipment	Yes	Yes	Yes	No	No	33	0	1	0	0	0	0	0
Dentist	Female	None	Orthodontics	Public Hospital;Private practice	no	7	7	7	7	8	7	6	9	6	6	none	none	NA	Aucun symptôme	NA	I don't think I've been infected	Yes	non mororized (walking, bike,...)	non mororized (walking, bike,...)	I see fewer patients;I do/assist fewer acts;The medical staff around me is limited in number;The paramedical staff around me is limited in number	Clinical interview;Clinical examination;non-aerosols gererating acts;Aerosols gererating acts	50 – 100	gloves;surgical mask;Masque N95 ou KN95;FFP2 of FFP3 respirators;Safety googles;Face shield;Hairnet/cap;disposable gown	surgical mask;Safety googles;Hairnet/cap	Limit the use of the waiting room (and no objects placed on the tables) ;Only accept one accompanying person;Ventilation between each patient (> 15 min)	I dont know	I dont know	Yes	3	6	All treatments with appropriate personal protective equipment	Yes	Yes	I dont know	No	Yes	37	1	0	0	0	0	0	0
Dentist	Male	None	General practice	Private practice	no	2	4	8	6	6	6	7	8	6	6	none	none	NA	Aucun symptôme	NA	I don't think I've been infected	Yes	Personal car or motocycle	Personal car or motocycle	I see fewer patients	Clinical interview;Clinical examination;non-aerosols gererating acts;Aerosols gererating acts	10 – 50	gloves;FFP2 of FFP3 respirators;Safety googles;Face shield;Hairnet/cap;disposable gown	surgical mask;Hairnet/cap	Limit the use of the waiting room (and no objects placed on the tables) ;Only accept one accompanying person;Ventilation between each patient (> 15 min)	No	No	Yes	5	8	Teleconsultation;Emergencies	No	I dont know	Yes	No	No	57	1	0	0	0	0	0	0
Dentist	Male	None	General practice;Soins spécifiques (handicap, dépendance...)	Public Hospital;Private practice	yes	6	1	2	1	5	4	1	2	1	3	none	none	NA	Aucun symptôme	NA	I don't think I've been infected	Yes	Personal car or motocycle	Personal car or motocycle	I see fewer patients;I do/assist fewer acts	Clinical interview;Clinical examination;non-aerosols gererating acts;Aerosols gererating acts	10 – 50	gloves;surgical mask;FFP2 of FFP3 respirators;Safety googles;Face shield;Hairnet/cap	gloves;surgical mask;Hairnet/cap	Limit the use of the waiting room (and no objects placed on the tables) ;Only accept one accompanying person;Ventilation between each patient (> 15 min)	Yes	Yes	No	4	8	All treatments with appropriate personal protective equipment	No	No	Yes	No	Yes	40	1	0	0	0	0	0	0
Dentist	Female	Allergies	General practice	Private practice	no	5	2	6	0	6	3	0	0	1	2	none	none	NA	Aucun symptôme	NA	I don't think I've been infected	Yes	Personal car or motocycle	Personal car or motocycle	I went back to my usual exercise	Clinical interview;Clinical examination;non-aerosols gererating acts;Aerosols gererating acts	10 – 50	gloves;Masque N95 ou KN95;FFP2 of FFP3 respirators;Face shield;Hairnet/cap	Masque N95 ou KN95;FFP2 of FFP3 respirators;Hairnet/cap	Limit the use of the waiting room (and no objects placed on the tables) ;Only accept one accompanying person;Ventilation between each patient (> 15 min)	Yes	Yes	No	2	8	All treatments with appropriate personal protective equipment	Yes	No	Yes	No	No	34	0	1	0	0	0	0	0
Dentist	Female	Hypertension	General practice	Private practice	yes	9	3	9	5	10	9	2	3	1	9	none	none	NA	Fatigue	NA	I don't think I've been infected	Yes	Personal car or motocycle	Personal car or motocycle	I went back to my usual exercise;I see fewer patients;I do/assist fewer acts;The medical staff around me is limited in number	Clinical examination;non-aerosols gererating acts;Aerosols gererating acts	10 – 50	gloves;surgical mask;Masque N95 ou KN95;FFP2 of FFP3 respirators;Safety googles;Face shield;Hairnet/cap;disposable gown	surgical mask;Face shield;Hairnet/cap	Limit the use of the waiting room (and no objects placed on the tables) ;Only accept one accompanying person;Ventilation between each patient (> 15 min)	Yes	Yes	Yes	6	7	Teleconsultation;Emergencies;All treatments with appropriate personal protective equipment	Yes	Yes	I dont know	No	No	60	0	0	0	0	1	0	0
Dentist	Male	Hypertension	General practice	Private practice	no	5	2	2	1	7	4	1	1	1	5	none	none	NA	Aucun symptôme	NA	I don't think I've been infected	Yes	Personal car or motocycle	Personal car or motocycle	I see fewer patients;I do/assist fewer acts	Clinical interview;Clinical examination;non-aerosols gererating acts;Aerosols gererating acts	100 – 150	gloves;FFP2 of FFP3 respirators;Face shield;disposable gown	surgical mask;disposable gown	Limit the use of the waiting room (and no objects placed on the tables) ;Ventilation between each patient (> 15 min)	Yes	Yes	Yes	4	8	Emergencies	Yes	Yes	Yes	No	No	67	0	0	0	0	1	0	0
Dentist	Female	Allergies	General practice	Public Hospital;Private practice	no	8	8	5	0	5	8	8	8	7	5	none	none	NA	Aucun symptôme	NA	I don't think I've been infected	Yes	Personal car or motocycle	Personal car or motocycle	I see fewer patients	Clinical examination;non-aerosols gererating acts;Aerosols gererating acts	10 – 50	gloves;Masque N95 ou KN95;FFP2 of FFP3 respirators;Safety googles;Face shield;Hairnet/cap;shoe covers;disposable gown	Masque N95 ou KN95;FFP2 of FFP3 respirators;Safety googles;Hairnet/cap;shoe covers;disposable gown	Limit the use of the waiting room (and no objects placed on the tables) ;Only accept one accompanying person;Ventilation between each patient (> 15 min)	I dont know	I dont know	Yes	1	5	Emergencies	Yes	Yes	Yes	No	No	43	0	1	0	0	0	0	0
Dentist	Male	None	General practice	Private practice	no	2	3	6	6	8	1	2	7	7	3	none	none	NA	Aucun symptôme	NA	I don't think I've been infected	Yes	Personal car or motocycle	Personal car or motocycle	I went back to my usual exercise	Clinical interview;Clinical examination;non-aerosols gererating acts;Aerosols gererating acts	50 – 100	gloves;FFP2 of FFP3 respirators;Face shield;Hairnet/cap;disposable gown	gloves;FFP2 of FFP3 respirators;Hairnet/cap;disposable gown	Limit the use of the waiting room (and no objects placed on the tables) ;Only accept one accompanying person;Ventilation between each patient (> 15 min)	Yes	Yes	Yes	3	9	All treatments with appropriate personal protective equipment	No	Yes	Yes	No	No	62	1	0	0	0	0	0	0
Dentist	Male	None	General practice	Private practice	yes	1	1	2	0	5	2	1	1	0	5	none	none	NA	Aucun symptôme	NA	I don't think I've been infected	Yes	non mororized (walking, bike,...)	non mororized (walking, bike,...)	I see fewer patients;I do/assist fewer acts	Clinical interview;Clinical examination;non-aerosols gererating acts;Aerosols gererating acts	50 – 100	gloves;FFP2 of FFP3 respirators;Safety googles;Hairnet/cap;disposable gown	FFP2 of FFP3 respirators;Safety googles;Hairnet/cap;disposable gown	Limit the use of the waiting room (and no objects placed on the tables) ;Only accept one accompanying person	Yes	Yes	No	1	10	All treatments with appropriate personal protective equipment	Yes	Yes	Yes	No	Yes	65	1	0	0	0	0	0	0
Dentist	Female	None	General practice	medical center	no	8	5	10	5	5	5	5	10	5	5	négative	No antibodies	20/06/2020	Aucun symptôme	NA	I don't think I've been infected	Yes	Personal car or motocycle	Personal car or motocycle	I see fewer patients	Clinical interview;Clinical examination;non-aerosols gererating acts;Aerosols gererating acts	10 – 50	gloves;Masque N95 ou KN95;FFP2 of FFP3 respirators;Safety googles;Face shield;Hairnet/cap;disposable gown	gloves;Masque N95 ou KN95;FFP2 of FFP3 respirators;Face shield;Hairnet/cap;disposable gown	Limit the use of the waiting room (and no objects placed on the tables) ;Ventilation between each patient (> 15 min);pas d,accompagnant	I dont know	I dont know	Yes	1	5	Teleconsultation;Emergencies	No	I dont know	Yes	No	No	63	1	0	0	0	0	0	0
Dentist	Female	Allergies	General practice	Private practice	yes	7	7	9	5	7	7	7	7	5	7	none	none	NA	Aucun symptôme	NA	I don't think I've been infected	Yes	non mororized (walking, bike,...)	non mororized (walking, bike,...)	I see fewer patients;I do/assist fewer acts	Clinical interview;Clinical examination;non-aerosols gererating acts;Aerosols gererating acts	50 – 100	gloves;FFP2 of FFP3 respirators;Safety googles;Face shield;Hairnet/cap;disposable gown	gloves;FFP2 of FFP3 respirators;Safety googles;Hairnet/cap;disposable gown	Limit the use of the waiting room (and no objects placed on the tables) ;Only accept one accompanying person;Ventilation between each patient (> 15 min)	Yes	Yes	Yes	1	3	Teleconsultation;Emergencies	Yes	Yes	Yes	No	No	27	0	1	0	0	0	0	0
Dentist	Male	Allergies	General practice	Private practice	no	7	5	5	5	9	7	5	5	5	9	none	none	NA	Aucun symptôme	NA	I don't think I've been infected	Yes	Personal car or motocycle	Personal car or motocycle	I see fewer patients	Clinical interview;Clinical examination;non-aerosols gererating acts;Aerosols gererating acts	10 – 50	gloves;FFP2 of FFP3 respirators;Safety googles;Face shield;Hairnet/cap;disposable gown	FFP2 of FFP3 respirators	Limit the use of the waiting room (and no objects placed on the tables) ;Only accept one accompanying person;Ventilation between each patient (> 15 min);Approved air filtration system in the absence of a window	I dont know	I dont know	Yes	3	8	Teleconsultation;Emergencies;All treatments with appropriate personal protective equipment	Yes	Yes	Yes	No	No	40	0	1	0	0	0	0	0
Dentist	Female	None	General practice	Private practice	yes	7	6	8	5	8	7	4	5	5	7	none	No antibodies	04/07/2020	Aucun symptôme	NA	I don't think I've been infected	Yes	Personal car or motocycle	Personal car or motocycle	I see fewer patients	Clinical interview;Clinical examination;non-aerosols gererating acts;Aerosols gererating acts	10 – 50	gloves;Masque N95 ou KN95;FFP2 of FFP3 respirators;Face shield;Hairnet/cap;disposable gown	Masque N95 ou KN95;FFP2 of FFP3 respirators;Safety googles;Hairnet/cap;disposable gown	Limit the use of the waiting room (and no objects placed on the tables) ;Only accept one accompanying person;Ventilation between each patient (> 15 min)	Yes	Yes	Yes	1	7	Teleconsultation;Emergencies	No	Yes	I dont know	No	No	38	1	0	0	0	0	0	0
Dentist	Female	Hypertension	General practice	Private practice	no	9	5	8	1	9	7	7	8	6	6	none	none	NA	Aucun symptôme	NA	I dont know	Yes	Personal car or motocycle	Personal car or motocycle	I see fewer patients;I do/assist fewer acts	Clinical interview;Clinical examination;non-aerosols gererating acts;Aerosols gererating acts	10 – 50	gloves;Masque N95 ou KN95;FFP2 of FFP3 respirators;Safety googles;Hairnet/cap;shoe covers;disposable gown	gloves;Masque N95 ou KN95;FFP2 of FFP3 respirators;Safety googles;Hairnet/cap	Limit the use of the waiting room (and no objects placed on the tables) ;Only accept one accompanying person	I dont know	I dont know	Yes	8	5	All treatments with appropriate personal protective equipment	No	I dont know	I dont know	No	No	56	0	0	0	0	1	0	0
Dentist	Male	Overweight	General practice	Private practice	no	3	0	1	1	1	3	0	0	0	1	none	none	NA	Aucun symptôme	NA	I don't think I've been infected	Yes	Personal car or motocycle	Personal car or motocycle	I went back to my usual exercise	Clinical interview;Clinical examination;non-aerosols gererating acts;Aerosols gererating acts	10 – 50	gloves;Masque N95 ou KN95;FFP2 of FFP3 respirators;Safety googles;Face shield	gloves;FFP2 of FFP3 respirators	Limit the use of the waiting room (and no objects placed on the tables) ;Only accept one accompanying person;Ventilation between each patient (> 15 min)	Yes	Yes	Yes	2	8	All treatments with appropriate personal protective equipment	No	I dont know	I dont know	No	No	32	0	0	1	0	0	0	0
Dentist	Female	None	General practice	Private practice	no	8	5	8	4	10	10	9	9	9	10	none	none	NA	Maux de tête	11/05/2020	Patient	Yes	Personal car or motocycle	Personal car or motocycle	I see fewer patients;I do/assist fewer acts	Clinical examination;non-aerosols gererating acts;Aerosols gererating acts	50 – 100	gloves;Masque N95 ou KN95;FFP2 of FFP3 respirators;Hairnet/cap;disposable gown	gloves;Masque N95 ou KN95;FFP2 of FFP3 respirators;Hairnet/cap;disposable gown	Limit the use of the waiting room (and no objects placed on the tables) ;Only accept one accompanying person;Ventilation between each patient (> 15 min)	Yes	I dont know	Yes	1	4	Emergencies;All treatments with appropriate personal protective equipment	No	Yes	Yes	No	No	56	1	0	0	0	0	0	0
Dentist	Female	Overweight	General practice	Private practice	yes	1	1	2	0	2	3	4	5	1	1	none	none	NA	Fièvre;Frissons;Fatigue;Rhinite;Toux;Maux de tête;Vertiges;Myalgies/courbatures	21/02/2020	Patient	Yes	Personal car or motocycle	Personal car or motocycle	I see fewer patients	Clinical interview;Clinical examination;non-aerosols gererating acts;Aerosols gererating acts	50 – 100	gloves;Masque N95 ou KN95;FFP2 of FFP3 respirators;Safety googles;Hairnet/cap;disposable gown	gloves;Masque N95 ou KN95;FFP2 of FFP3 respirators;Safety googles;Hairnet/cap;disposable gown	Limit the use of the waiting room (and no objects placed on the tables) ;Only accept one accompanying person;Ventilation between each patient (> 15 min)	Yes	Yes	No	3	10	All treatments with appropriate personal protective equipment	Yes	Yes	Yes	No	No	49	0	0	1	0	0	0	0
Dentist	Female	None	General practice	Private practice	yes	6	2	8	8	9	5	1	9	8	8	none	none	NA	Fatigue;Maux de gorge;Anosmie	15/03/2020	Partner, someone at home;Patient	Yes	Personal car or motocycle	Personal car or motocycle	I see fewer patients;I do/assist fewer acts;I only take care of emergencies;The paramedical staff around me is limited in number	Clinical interview;Clinical examination;non-aerosols gererating acts;Aerosols gererating acts	10 – 50	gloves;FFP2 of FFP3 respirators;Face shield;Hairnet/cap;disposable gown	FFP2 of FFP3 respirators;Hairnet/cap;disposable gown	Limit the use of the waiting room (and no objects placed on the tables) ;Only accept one accompanying person;Ventilation between each patient (> 15 min)	I dont know	I dont know	Yes	2	4	Teleconsultation	No	I dont know	I dont know	No	No	26	1	0	0	0	0	0	0
Dentist	Male	None	General practice	Private practice	yes	6	3	3	3	9	5	3	3	3	6	none	none	NA	Aucun symptôme	NA	I don't think I've been infected	Yes	Personal car or motocycle	Personal car or motocycle	I see fewer patients	Aerosols gererating acts	50 – 100	gloves;Masque N95 ou KN95;Safety googles	Masque N95 ou KN95	Limit the use of the waiting room (and no objects placed on the tables) ;Only accept one accompanying person	Yes	Yes	Yes	3	7	All treatments with appropriate personal protective equipment	Yes	Yes	Yes	No	No	34	1	0	0	0	0	0	0
Dentist	Female	None	Oral surgery	Public Hospital	no	6	6	7	6	8	9	6	8	6	9	none	No antibodies	02/07/2020	Aucun symptôme	NA	I don't think I've been infected	Yes	Personal car or motocycle	Personal car or motocycle	I see fewer patients;The medical staff around me is limited in number;The paramedical staff around me is limited in number	Clinical examination;Aerosols gererating acts	10 – 50	gloves;FFP2 of FFP3 respirators;Safety googles;Face shield;Hairnet/cap;disposable gown	gloves;surgical mask;Safety googles;Hairnet/cap	Limit the use of the waiting room (and no objects placed on the tables) ;Only accept one accompanying person;Ventilation between each patient (> 15 min)	Yes	Yes	Yes	5	8	Teleconsultation;Emergencies	No	I dont know	Yes	No	No	44	1	0	0	0	0	0	0
Dentist	Female	Hypertension;Overweight;Obésité	General practice	MSP	yes	8	4	8	4	8	6	2	2	6	6	none	none	NA	Aucun symptôme	NA	I don't think I've been infected	Yes	Personal car or motocycle	Personal car or motocycle	I see fewer patients	Clinical interview;Clinical examination;non-aerosols gererating acts;Aerosols gererating acts	50 – 100	gloves;Masque N95 ou KN95;FFP2 of FFP3 respirators;Safety googles;Face shield;Hairnet/cap;disposable gown	gloves;Masque N95 ou KN95;FFP2 of FFP3 respirators;Safety googles;Hairnet/cap;disposable gown	Limit the use of the waiting room (and no objects placed on the tables) ;Only accept one accompanying person;Ventilation between each patient (> 15 min)	Yes	Yes	Yes	1	7	Teleconsultation;Emergencies;All treatments with appropriate personal protective equipment	No	I dont know	Yes	No	No	47	0	0	1	0	1	0	0
Dentist	Female	None	General practice	Private practice	no	5	5	5	5	5	2	2	2	2	2	none	none	NA	Aucun symptôme	NA	I don't think I've been infected	Yes	Personal car or motocycle	Personal car or motocycle	I see fewer patients	Clinical interview;Clinical examination;non-aerosols gererating acts;Aerosols gererating acts	10 – 50	gloves;FFP2 of FFP3 respirators;Face shield;Hairnet/cap;disposable gown;Chaussures professionnelles	FFP2 of FFP3 respirators;Hairnet/cap;disposable gown	Limit the use of the waiting room (and no objects placed on the tables) ;Only accept one accompanying person;Ventilation between each patient (> 15 min);Parois plexiglas sur bureaux	Yes	Yes	Yes	1	9	Teleconsultation;Emergencies;All treatments with appropriate personal protective equipment	No	I dont know	I dont know	No	No	54	1	0	0	0	0	0	0
Dentist	Female	Hypertension	General practice	Private practice	no	10	0	3	3	10	10	0	1	2	6	none	none	NA	Aucun symptôme	NA	I don't think I've been infected	Yes	Personal car or motocycle	Personal car or motocycle	I see fewer patients	Aerosols gererating acts	10 – 50	gloves;FFP2 of FFP3 respirators;Safety googles;Hairnet/cap;disposable gown	Masque N95 ou KN95;Hairnet/cap	Limit the use of the waiting room (and no objects placed on the tables) ;Only accept one accompanying person;Ventilation between each patient (> 15 min);Approved air filtration system in the absence of a window	Yes	Yes	Yes	5	10	All treatments with appropriate personal protective equipment	No	No	No	Yes	No	40	0	0	0	0	1	0	0
Dentist	Female	None	General practice	Private practice	no	6	3	7	7	8	7	4	7	7	7	none	none	NA	Aucun symptôme	NA	I don't think I've been infected	Yes	non mororized (walking, bike,...)	non mororized (walking, bike,...)	I went back to my usual exercise;I see fewer patients	Clinical interview;Clinical examination;non-aerosols gererating acts;Aerosols gererating acts	10 – 50	gloves;Masque N95 ou KN95;FFP2 of FFP3 respirators;Safety googles;Hairnet/cap;disposable gown	gloves;Masque N95 ou KN95;FFP2 of FFP3 respirators;Safety googles;Hairnet/cap;disposable gown	Limit the use of the waiting room (and no objects placed on the tables) ;Ventilation between each patient (> 15 min);Approved air filtration system in the absence of a window;Pas d’accompagnant	Yes	I dont know	Yes	5	7	Teleconsultation;Emergencies	No	I dont know	Yes	No	No	27	1	0	0	0	0	0	0
Dentist	Male	None	General practice	Private practice	yes	1	3	5	2	2	7	6	5	3	7	none	none	NA	Aucun symptôme	NA	I don't think I've been infected	Yes	Personal car or motocycle	Personal car or motocycle	I went back to my usual exercise	Clinical interview;Clinical examination;non-aerosols gererating acts;Aerosols gererating acts	10 – 50	gloves;Masque N95 ou KN95;FFP2 of FFP3 respirators;Safety googles;Face shield;Hairnet/cap;disposable gown	Je ne reçois pas de patient	Limit the use of the waiting room (and no objects placed on the tables) ;Only accept one accompanying person;Ventilation between each patient (> 15 min)	Yes	Yes	Yes	5	6	Teleconsultation	No	No	I dont know	No	No	44	1	0	0	0	0	0	0
Dentist	Female	None	General practice	Private practice	no	9	1	3	3	9	7	2	3	3	7	none	none	NA	Aucun symptôme	NA	I don't think I've been infected	Yes	Personal car or motocycle	Personal car or motocycle	I see fewer patients	Clinical interview;Clinical examination;non-aerosols gererating acts;Aerosols gererating acts	10 – 50	gloves;Masque N95 ou KN95;FFP2 of FFP3 respirators;Safety googles;Face shield;Hairnet/cap;disposable gown	surgical mask;Safety googles	Limit the use of the waiting room (and no objects placed on the tables) ;Only accept one accompanying person;Ventilation between each patient (> 15 min)	Yes	Yes	Yes	5	8	Emergencies;All treatments with appropriate personal protective equipment	No	I dont know	I dont know	No	No	53	1	0	0	0	0	0	0
Dentist	Female	Allergies	General practice	Private practice	yes	7	0	1	0	8	3	0	0	2	7	none	none	NA	Aucun symptôme	NA	I don't think I've been infected	Yes	Personal car or motocycle	Personal car or motocycle	I see fewer patients	Clinical interview;Clinical examination;non-aerosols gererating acts;Aerosols gererating acts	10 – 50	gloves;FFP2 of FFP3 respirators;Hairnet/cap;disposable gown	FFP2 of FFP3 respirators;Hairnet/cap	Limit the use of the waiting room (and no objects placed on the tables) ;Only accept one accompanying person;Ventilation between each patient (> 15 min)	Yes	Yes	Yes	1	9	All treatments with appropriate personal protective equipment	No	Yes	Yes	No	No	43	0	1	0	0	0	0	0
Dentist	Female	None	General practice	Private practice	no	7	2	6	6	7	5	3	6	6	2	none	No antibodies	06/06/2020	Frissons;Fatigue;Rhinite;Maux de gorge;Toux;Myalgies/courbatures	24/03/2020	Patient	Yes	Personal car or motocycle	Personal car or motocycle	I see fewer patients	Clinical interview;Clinical examination;non-aerosols gererating acts;Aerosols gererating acts	10 – 50	gloves;Masque N95 ou KN95;FFP2 of FFP3 respirators;Safety googles;Hairnet/cap;disposable gown	surgical mask	Limit the use of the waiting room (and no objects placed on the tables) ;Only accept one accompanying person;Ventilation between each patient (> 15 min)	I dont know	I dont know	Yes	3	7	All treatments with appropriate personal protective equipment	Yes	Yes	Yes	No	No	44	1	0	0	0	0	0	0
Dentist	Male	None	General practice	Private practice	no	6	7	7	8	9	6	7	7	8	8	none	none	NA	Aucun symptôme	NA	I don't think I've been infected	Yes	Personal car or motocycle	Personal car or motocycle	I see fewer patients	Clinical interview;Clinical examination;non-aerosols gererating acts;Aerosols gererating acts	10 – 50	gloves;Masque N95 ou KN95;FFP2 of FFP3 respirators;Face shield;Hairnet/cap;disposable gown	Masque N95 ou KN95;FFP2 of FFP3 respirators;Hairnet/cap	Limit the use of the waiting room (and no objects placed on the tables) ;Only accept one accompanying person;Ventilation between each patient (> 15 min)	No	No	Yes	2	4	Teleconsultation;Emergencies;All treatments with appropriate personal protective equipment	Yes	Yes	Yes	No	No	62	1	0	0	0	0	0	0
Dentist	Female	None	General practice	Private practice	no	2	2	1	2	3	2	2	2	3	2	none	none	NA	Aucun symptôme	NA	I don't think I've been infected	Yes	Personal car or motocycle	Personal car or motocycle	I see fewer patients	Clinical examination;non-aerosols gererating acts;Aerosols gererating acts	10 – 50	gloves;surgical mask;Masque N95 ou KN95;FFP2 of FFP3 respirators;Hairnet/cap;disposable gown	Je ne reçois pas de patient	Limit the use of the waiting room (and no objects placed on the tables) ;Only accept one accompanying person;Ventilation between each patient (> 15 min)	Yes	I dont know	Yes	5	5	Emergencies;All treatments with appropriate personal protective equipment	No	No	Yes	No	No	62	1	0	0	0	0	0	0
Dentist	Female	None	General practice	Private practice	no	9	4	0	0	9	5	4	2	3	5	none	none	NA	Aucun symptôme	NA	I don't think I've been infected	Yes	Personal car or motocycle	Personal car or motocycle	I went back to my usual exercise;I see fewer patients	Clinical interview;Clinical examination;non-aerosols gererating acts;Aerosols gererating acts	<10	gloves;FFP2 of FFP3 respirators;Safety googles;Face shield;Hairnet/cap;disposable gown	surgical mask	Limit the use of the waiting room (and no objects placed on the tables) ;Only accept one accompanying person;Ventilation between each patient (> 15 min)	I dont know	I dont know	Yes	1	5	All treatments with appropriate personal protective equipment	No	I dont know	I dont know	No	No	33	1	0	0	0	0	0	0
Dentist	Male	None	General practice	Private practice	yes	7	1	0	0	9	8	8	8	3	7	none	none	NA	Aucun symptôme	NA	I don't think I've been infected	Yes	non mororized (walking, bike,...)	non mororized (walking, bike,...)	I see fewer patients;I do/assist fewer acts	Clinical interview;Clinical examination;non-aerosols gererating acts;Aerosols gererating acts	50 – 100	gloves;FFP2 of FFP3 respirators;Safety googles;Hairnet/cap;shoe covers;disposable gown	FFP2 of FFP3 respirators;Safety googles;Hairnet/cap;shoe covers	Limit the use of the waiting room (and no objects placed on the tables) ;Only accept one accompanying person;Ventilation between each patient (> 15 min);Approved air filtration system in the absence of a window;Nocolyse par nébulisation	I dont know	Yes	Yes	8	8	All treatments with appropriate personal protective equipment	No	No	I dont know	No	No	44	1	0	0	0	0	0	0
Dentist	Male	Smoker	General practice	Private practice	no	8	4	6	0	9	8	6	6	7	9	none	none	NA	Aucun symptôme	NA	I don't think I've been infected	Yes	Personal car or motocycle	Personal car or motocycle	I see fewer patients;I do/assist fewer acts	Clinical interview;Clinical examination;non-aerosols gererating acts;Aerosols gererating acts	10 – 50	gloves;FFP2 of FFP3 respirators;Safety googles;Hairnet/cap;disposable gown	FFP2 of FFP3 respirators;Safety googles;Hairnet/cap	Limit the use of the waiting room (and no objects placed on the tables) ;Only accept one accompanying person;Ventilation between each patient (> 15 min)	I dont know	I dont know	Yes	6	6	All treatments with appropriate personal protective equipment	Yes	Yes	Yes	No	Yes	53	0	0	0	1	0	0	0
Dentist	Male	None	General practice	Private practice	no	8	9	9	5	10	6	8	9	9	6	none	none	NA	Aucun symptôme	NA	I don't think I've been infected	Yes	non mororized (walking, bike,...)	non mororized (walking, bike,...)	I see fewer patients	Aerosols gererating acts	50 – 100	gloves;FFP2 of FFP3 respirators;Safety googles;Hairnet/cap;disposable gown	gloves;surgical mask;disposable gown	Limit the use of the waiting room (and no objects placed on the tables) ;Only accept one accompanying person;Ventilation between each patient (> 15 min)	I dont know	I dont know	Yes	2	9	Teleconsultation;Emergencies	No	I dont know	Yes	No	No	62	1	0	0	0	0	0	0
Dentist	Female	Obésité	General practice	Private practice	no	8	6	6	5	7	7	6	6	5	7	none	none	NA	Aucun symptôme	NA	I don't think I've been infected	Yes	Personal car or motocycle	Personal car or motocycle	I see fewer patients	Clinical interview;Clinical examination;non-aerosols gererating acts;Aerosols gererating acts	10 – 50	gloves;Masque N95 ou KN95;FFP2 of FFP3 respirators;Face shield;Hairnet/cap;disposable gown	gloves;surgical mask;Hairnet/cap	Limit the use of the waiting room (and no objects placed on the tables) ;Only accept one accompanying person;Ventilation between each patient (> 15 min)	Yes	Yes	Yes	3	8	Teleconsultation;Emergencies;All treatments with appropriate personal protective equipment	No	No	I dont know	No	No	37	0	0	0	0	0	0	0
Dentist	Male	None	General practice	Private practice	yes	1	0	1	1	3	2	1	2	2	3	none	none	NA	Aucun symptôme	NA	I don't think I've been infected	Yes	non mororized (walking, bike,...)	non mororized (walking, bike,...)	I see fewer patients	Clinical interview;Clinical examination;Aerosols gererating acts	10 – 50	gloves;surgical mask;Masque N95 ou KN95;Safety googles;Face shield;Hairnet/cap;disposable gown	surgical mask;Safety googles;Hairnet/cap	Limit the use of the waiting room (and no objects placed on the tables) ;Only accept one accompanying person;Ventilation between each patient (> 15 min)	Yes	Yes	Yes	6	9	All treatments with appropriate personal protective equipment	Yes	Yes	I dont know	No	No	62	1	0	0	0	0	0	0
Dentist	Female	Hypertension	General practice	Private practice	yes	4	7	7	2	8	7	6	7	4	8	none	No antibodies	10/07/2020	Aucun symptôme	NA	I don't think I've been infected	Yes	Personal car or motocycle	Personal car or motocycle	I went back to my usual exercise	Clinical interview;Clinical examination;Aerosols gererating acts	50 – 100	gloves;FFP2 of FFP3 respirators;Safety googles;Face shield;Hairnet/cap;disposable gown	FFP2 of FFP3 respirators;Safety googles;Hairnet/cap;disposable gown	Limit the use of the waiting room (and no objects placed on the tables) ;Only accept one accompanying person;Ventilation between each patient (> 15 min)	I dont know	Yes	Yes	5	7	Emergencies	No	I dont know	Yes	No	No	58	0	0	0	0	1	0	0
Dentist	Female	Enceinte	General practice	medical center	no	8	8	8	0	10	6	4	4	0	9	none	none	NA	Aucun symptôme	NA	I don't think I've been infected;Je ne pense pas avoir été infectée mais la possibilité d avoir été porteur sain m'inquiete ayant été en contact avant le confinement avec des personnes en état grippal	No, I haven't returned to work yet	NA	NA	NA	NA	NA	NA	NA	NA	NA	NA	NA	3	8	Teleconsultation;Emergencies	No	Yes	I dont know	No	No	35	0	0	0	0	0	0	0
Dentist	Female	Overweight;MALADIE AUTOIMMUNE	General practice	Private practice	no	5	2	6	3	7	7	7	7	6	7	none	none	NA	Aucun symptôme	NA	I don't think I've been infected	Yes	Personal car or motocycle	Personal car or motocycle	I see fewer patients;I do/assist fewer acts	Clinical interview;non-aerosols gererating acts;Aerosols gererating acts	10 – 50	gloves;Masque N95 ou KN95;FFP2 of FFP3 respirators;Safety googles;Face shield;Hairnet/cap;disposable gown;TABLIERS	surgical mask	Only accept one accompanying person;Ventilation between each patient (> 15 min);PAS D'ATTENTE EN SALLE D 'ATTENTE	I dont know	Yes	Yes	7	5	Emergencies	No	No	I dont know	No	No	60	0	0	1	0	0	0	0
Assistant	Female	Traitements immunosuppresseurs ou immunomodulateurs;Enceinte	General practice	Private practice	no	0	9	6	6	6	7	9	7	6	7	négative	none	08/07/2020	Fièvre;Frissons;Fatigue;Maux de gorge	04/07/2020	I don't think I've been infected	Yes	Personal car or motocycle	Personal car or motocycle	I went back to my usual exercise	Clinical interview	50 – 100	surgical mask	surgical mask	Only accept one accompanying person	No	Yes	No	6	6	All treatments with appropriate personal protective equipment	No	No	I dont know	No	No	34	0	0	0	0	0	0	0
Dentist	Male	Smoker	General practice	Private practice	no	6	8	10	10	10	9	6	10	10	10	négative	none	NA	Fièvre;Fatigue;Toux;Anosmie;Maux de tête;Myalgies/courbatures	15/03/2020	I don't think I've been infected	Yes	Personal car or motocycle	Personal car or motocycle	I see fewer patients;I only take care of emergencies	Clinical interview;Clinical examination;non-aerosols gererating acts;Aerosols gererating acts	50 – 100	gloves;FFP2 of FFP3 respirators;Safety googles;Face shield;Hairnet/cap;disposable gown	FFP2 of FFP3 respirators;Safety googles;Hairnet/cap;disposable gown	Limit the use of the waiting room (and no objects placed on the tables) ;Only accept one accompanying person;Ventilation between each patient (> 15 min)	No	Yes	Yes	5	8	Emergencies;All treatments with appropriate personal protective equipment	No	No	No	NA	NA	1	0	0	0	1	0	0	0
Dentist	Male	Heart disease	General practice	Private practice	yes	3	3	8	3	8	6	5	8	8	8	none	none	NA	Aucun symptôme	NA	I don't think I've been infected	Yes	Personal car or motocycle	Personal car or motocycle	I see fewer patients;I do/assist fewer acts	Aerosols gererating acts	<10	gloves;surgical mask;FFP2 of FFP3 respirators;Safety googles;disposable gown	surgical mask;FFP2 of FFP3 respirators	Limit the use of the waiting room (and no objects placed on the tables) ;Only accept one accompanying person;Ventilation between each patient (> 15 min)	I dont know	Yes	Yes	4	4	confinement ald cardiopathie	No	I dont know	I dont know	No	Yes	63	0	0	0	0	0	0	1
Assistant	Female	None	General practice	Private practice	yes	7	7	7	6	8	8	8	7	7	8	none	none	NA	Aucun symptôme	NA	I don't think I've been infected	Yes	Personal car or motocycle	Personal car or motocycle	I went back to my usual exercise;I see fewer patients;I do/assist fewer acts	Aerosols gererating acts	50 – 100	gloves;surgical mask;Masque N95 ou KN95;Safety googles;Face shield;Hairnet/cap;disposable gown	surgical mask	Limit the use of the waiting room (and no objects placed on the tables) ;Ventilation between each patient (> 15 min)	I dont know	Yes	Yes	4	4	Teleconsultation;Emergencies	No	No	No	No	No	52	1	0	0	0	0	0	0
Dentist	Female	thyroidectomie	General practice	Private practice	yes	5	2	2	0	6	8	5	6	4	8	none	none	23/07/2020	Aucun symptôme	NA	I don't think I've been infected	Yes	Personal car or motocycle	Personal car or motocycle	I see fewer patients;I do/assist fewer acts	non-aerosols gererating acts	10 – 50	gloves;FFP2 of FFP3 respirators;Safety googles;Face shield;Hairnet/cap;disposable gown	FFP2 of FFP3 respirators;Safety googles;Hairnet/cap	Limit the use of the waiting room (and no objects placed on the tables) ;Only accept one accompanying person;Ventilation between each patient (> 15 min)	Yes	Yes	Yes	4	8	Teleconsultation;Emergencies	No	I dont know	I dont know	No	No	64	0	0	0	0	0	0	0
Dentist	Female	Overweight;Kystes ovariens, stérilité, protocoles FIV	General practice	Private practice	yes	2	3	5	5	3	6	3	5	5	5	none	none	NA	Fatigue;Maux de tête	NA	I don't think I've been infected	Yes	Personal car or motocycle	Personal car or motocycle	I see fewer patients;I do/assist fewer acts	Clinical interview;Clinical examination;non-aerosols gererating acts;Aerosols gererating acts	10 – 50	gloves;Masque N95 ou KN95;FFP2 of FFP3 respirators;Safety googles;Hairnet/cap;disposable gown	gloves;surgical mask;Masque N95 ou KN95;Hairnet/cap;disposable gown	Limit the use of the waiting room (and no objects placed on the tables) ;Only accept one accompanying person;Ventilation between each patient (> 15 min)	I dont know	I dont know	Yes	1	5	Teleconsultation;Emergencies	No	Yes	Yes	No	No	44	0	0	1	0	0	0	0
Dentist	Male	Hypertension;Overweight	Orthodontics	Private practice	no	6	6	9	0	9	9	9	9	1	8	none	none	NA	Aucun symptôme	NA	I don't think I've been infected	Yes	Personal car or motocycle	Personal car or motocycle	I see fewer patients	Clinical examination;non-aerosols gererating acts	150 – 200	gloves;Masque N95 ou KN95;FFP2 of FFP3 respirators;Hairnet/cap;disposable gown	Masque N95 ou KN95;FFP2 of FFP3 respirators;Hairnet/cap;disposable gown	Limit the use of the waiting room (and no objects placed on the tables) ;Only accept one accompanying person;Ventilation between each patient (> 15 min)	Yes	Yes	Yes	2	10	All treatments with appropriate personal protective equipment	Yes	Yes	Yes	No	No	57	0	0	1	0	1	0	0
Dentist	Male	None	General practice	Private practice	no	1	2	8	2	4	2	2	7	3	1	none	none	NA	Aucun symptôme	NA	I don't think I've been infected	Yes	Personal car or motocycle	Personal car or motocycle	I went back to my usual exercise;I see fewer patients;I do/assist fewer acts	Clinical interview;Clinical examination;non-aerosols gererating acts;Aerosols gererating acts	50 – 100	gloves;FFP2 of FFP3 respirators;Safety googles;Hairnet/cap;disposable gown	FFP2 of FFP3 respirators;Safety googles;Hairnet/cap;disposable gown	Limit the use of the waiting room (and no objects placed on the tables) ;Only accept one accompanying person;Ventilation between each patient (> 15 min)	Yes	Yes	Yes	1	9	Teleconsultation;Emergencies	Yes	Yes	Yes	No	No	36	1	0	0	0	0	0	0
Dentist	Female	None	General practice	Private practice	yes	2	0	2	0	5	2	0	0	0	0	none	none	NA	Rhinite;Maux de gorge;Toux	10/07/2020	I don't think I've been infected	Yes	Personal car or motocycle	Personal car or motocycle	I went back to my usual exercise	Clinical interview;Clinical examination;non-aerosols gererating acts;Aerosols gererating acts	10 – 50	gloves;FFP2 of FFP3 respirators;Safety googles;Hairnet/cap;disposable gown	FFP2 of FFP3 respirators;Safety googles;Hairnet/cap;disposable gown	Limit the use of the waiting room (and no objects placed on the tables) ;Only accept one accompanying person	Yes	Yes	No	6	8	Emergencies	Yes	Yes	Yes	No	No	32	1	0	0	0	0	0	0
Dentist	Female	None	General practice	Private practice	no	5	0	8	2	5	5	2	5	5	2	none	none	NA	Aucun symptôme	NA	I don't think I've been infected	Yes	non mororized (walking, bike,...)	non mororized (walking, bike,...)	I see fewer patients	Clinical interview;Clinical examination;non-aerosols gererating acts;Aerosols gererating acts	10 – 50	gloves;Masque N95 ou KN95;FFP2 of FFP3 respirators;Safety googles;Face shield;Hairnet/cap;disposable gown;Tablier plastique	Je ne reçois pas de patient	Limit the use of the waiting room (and no objects placed on the tables) ;Only accept one accompanying person;Ventilation between each patient (> 15 min)	Yes	Yes	Yes	1	8	Retraite fin juillet 2020 qui etait prevue le 30 juin 2020	Yes	Yes	Yes	NA	NA	66	1	0	0	0	0	0	0
Dentist	Male	Heart disease	General practice	Private practice	yes	2	2	2	0	4	1	1	2	0	0	none	No antibodies	07/07/2020	test des professionnels de santé	NA	I don't think I've been infected	Yes	Personal car or motocycle	Personal car or motocycle	I went back to my usual exercise;I see fewer patients	Clinical interview;Clinical examination;non-aerosols gererating acts;Aerosols gererating acts	10 – 50	gloves;FFP2 of FFP3 respirators;Safety googles;Hairnet/cap;disposable gown;tenue prfessionnelle	FFP2 of FFP3 respirators;Safety googles;Hairnet/cap;tenue professionnelle	Limit the use of the waiting room (and no objects placed on the tables) ;Only accept one accompanying person;Ventilation between each patient (> 15 min);travail sur 2 salles de soin	Yes	Yes	Yes	1	5	All treatments with appropriate personal protective equipment	Yes	Yes	Yes	No	No	41	0	0	0	0	0	0	1
Dentist	Female	None	General practice	Private practice	yes	2	2	1	1	1	4	2	2	2	1	none	none	NA	Aucun symptôme	NA	I don't think I've been infected	Yes	non mororized (walking, bike,...)	non mororized (walking, bike,...)	I see fewer patients	Clinical interview;non-aerosols gererating acts	10 – 50	gloves;FFP2 of FFP3 respirators;Safety googles;Hairnet/cap;disposable gown	Je ne reçois pas de patient	Limit the use of the waiting room (and no objects placed on the tables) ;Only accept one accompanying person;Ventilation between each patient (> 15 min)	I dont know	I dont know	Yes	1	4	Emergencies	No	I dont know	I dont know	No	No	63	1	0	0	0	0	0	0
Dentist	Female	Hypertension;Obésité;rhinite chronique	General practice	Private practice	yes	0	2	0	6	8	5	2	0	2	0	none	none	NA	Aucun symptôme	NA	I don't think I've been infected	Yes	non mororized (walking, bike,...)	non mororized (walking, bike,...)	I see fewer patients;activité réduite à 50%	Clinical interview;Clinical examination;non-aerosols gererating acts;Aerosols gererating acts	10 – 50	gloves;Masque N95 ou KN95;FFP2 of FFP3 respirators;Face shield;Hairnet/cap;disposable gown;tablier plastique lors des soins sanglants	Masque N95 ou KN95;FFP2 of FFP3 respirators	Limit the use of the waiting room (and no objects placed on the tables) ;Only accept one accompanying person;Ventilation between each patient (> 15 min);protection physique à l'accueil	I dont know	I dont know	Yes	3	8	All treatments with appropriate personal protective equipment	Yes	Yes	I dont know	No	No	54	0	0	0	0	1	0	0
Dentist	Male	None	General practice;Orthodontics	Private practice	no	4	8	7	5	7	8	8	7	5	6	none	none	NA	Aucun symptôme	NA	I don't think I've been infected	Yes	Personal car or motocycle	Personal car or motocycle	I see fewer patients	Clinical interview	50 – 100	gloves;FFP2 of FFP3 respirators;Safety googles;Hairnet/cap;disposable gown	Masque N95 ou KN95;FFP2 of FFP3 respirators;Safety googles;Hairnet/cap	Limit the use of the waiting room (and no objects placed on the tables) ;Only accept one accompanying person	Yes	Yes	Yes	5	8	All treatments with appropriate personal protective equipment	Yes	Yes	Yes	Yes	Yes	68	1	0	0	0	0	0	0
Dentist	Female	None	General practice	Private practice	no	1	0	3	0	3	3	1	3	1	3	none	none	NA	Aucun symptôme	NA	I don't think I've been infected	Yes	Personal car or motocycle	Personal car or motocycle	I went back to my usual exercise	Clinical interview;Clinical examination;Aerosols gererating acts	50 – 100	gloves;FFP2 of FFP3 respirators;Safety googles	gloves;surgical mask	Limit the use of the waiting room (and no objects placed on the tables) ;Only accept one accompanying person;Ventilation between each patient (> 15 min)	Yes	Yes	Yes	8	8	All treatments with appropriate personal protective equipment	No	No	Yes	No	No	51	1	0	0	0	0	0	0
Dentist	Male	Hypertension;Cancer	General practice	Private practice	yes	0	0	10	0	0	2	0	9	0	0	none	No antibodies	08/05/2020	Fatigue;Rhinite	24/02/2020	Patient	Yes	Personal car or motocycle	Personal car or motocycle	I see fewer patients	Aerosols gererating acts	50 – 100	gloves;FFP2 of FFP3 respirators;Safety googles;Face shield	FFP2 of FFP3 respirators	Limit the use of the waiting room (and no objects placed on the tables) ;Only accept one accompanying person;Ventilation between each patient (> 15 min);Approved air filtration system in the absence of a window	Yes	Yes	Yes	5	7	Emergencies;All treatments with appropriate personal protective equipment	Yes	Yes	Yes	No	Yes	69	0	0	0	0	1	1	0
Assistant	Female	None	General practice	Private practice	no	7	7	9	2	8	7	8	9	5	7	none	none	NA	Aucun symptôme	NA	I don't think I've been infected	Yes	Personal car or motocycle	Personal car or motocycle	I went back to my usual exercise;I see fewer patients	Clinical interview;Clinical examination;Aerosols gererating acts	10 – 50	gloves;Masque N95 ou KN95;FFP2 of FFP3 respirators;Safety googles;Face shield;Hairnet/cap;shoe covers;disposable gown	gloves;Masque N95 ou KN95;FFP2 of FFP3 respirators;Safety googles;Face shield;Hairnet/cap;shoe covers;disposable gown	Limit the use of the waiting room (and no objects placed on the tables) ;Only accept one accompanying person;Ventilation between each patient (> 15 min);Approved air filtration system in the absence of a window	Yes	Yes	Yes	7	8	Emergencies;All treatments with appropriate personal protective equipment	No	No	Yes	No	No	40	1	0	0	0	0	0	0
Dentist	Male	None;Overweight	General practice	Private practice	yes	3	2	6	5	7	3	2	3	3	4	none	none	NA	Aucun symptôme	NA	I don't think I've been infected	Yes	Personal car or motocycle	Personal car or motocycle	I see fewer patients	Clinical interview;Clinical examination;non-aerosols gererating acts;Aerosols gererating acts	50 – 100	gloves;Masque N95 ou KN95;FFP2 of FFP3 respirators;Safety googles;Face shield;Hairnet/cap;disposable gown	Masque N95 ou KN95;FFP2 of FFP3 respirators	Limit the use of the waiting room (and no objects placed on the tables) ;Only accept one accompanying person;Ventilation between each patient (> 15 min)	Yes	Yes	Yes	5	10	Teleconsultation;Emergencies;All treatments with appropriate personal protective equipment	Yes	Yes	Yes	NA	NA	48	1	0	1	0	0	0	0
Dentist	Male	None	General practice;Implantology	Private practice	yes	2	1	2	4	5	2	2	2	2	5	none	none	NA	Aucun symptôme	NA	I don't think I've been infected	Yes	Personal car or motocycle	Personal car or motocycle	I see fewer patients	Clinical interview;Clinical examination;non-aerosols gererating acts;Aerosols gererating acts	10 – 50	gloves;surgical mask;FFP2 of FFP3 respirators;Safety googles;Face shield;Hairnet/cap;shoe covers;disposable gown	gloves;surgical mask;Safety googles;Hairnet/cap;shoe covers;disposable gown	Limit the use of the waiting room (and no objects placed on the tables) ;Ventilation between each patient (> 15 min)	Yes	Yes	Yes	10	9	Teleconsultation;Emergencies;All treatments with appropriate personal protective equipment	No	I dont know	Yes	No	No	51	1	0	0	0	0	0	0
Dentist	Female	Hypertension	General practice	Private practice	no	4	1	4	4	6	5	3	3	3	5	none	No antibodies	05/07/2020	Frissons;Fatigue;Maux de tête;Vertiges;Myalgies/courbatures	10/01/2020	Amis	Yes	Personal car or motocycle	Personal car or motocycle	I see fewer patients	Clinical interview;Clinical examination;non-aerosols gererating acts;Aerosols gererating acts	10 – 50	gloves;surgical mask;FFP2 of FFP3 respirators;Safety googles;Face shield;Hairnet/cap;disposable gown	gloves;FFP2 of FFP3 respirators;Hairnet/cap;disposable gown	Limit the use of the waiting room (and no objects placed on the tables) ;Only accept one accompanying person;Ventilation between each patient (> 15 min)	Yes	No	Yes	5	9	All treatments with appropriate personal protective equipment	No	I dont know	I dont know	No	No	56	0	0	0	0	1	0	0
Dentist	Male	None	General practice	Private practice	no	2	0	3	0	0	4	0	2	0	3	none	none	NA	Aucun symptôme	NA	I don't think I've been infected	Yes	Personal car or motocycle	Personal car or motocycle	I see fewer patients	Aerosols gererating acts	50 – 100	gloves;FFP2 of FFP3 respirators;Safety googles;Hairnet/cap;shoe covers;disposable gown	surgical mask;Hairnet/cap;shoe covers	Limit the use of the waiting room (and no objects placed on the tables) ;Only accept one accompanying person;Ventilation between each patient (> 15 min)	Yes	Yes	No	8	10	All treatments with appropriate personal protective equipment	Yes	Yes	Yes	No	No	54	1	0	0	0	0	0	0
Dentist	Male	None	General practice	Private practice	no	3	2	2	2	6	7	7	7	6	7	none	none	NA	Aucun symptôme	NA	I don't think I've been infected	Yes	Personal car or motocycle	Personal car or motocycle	I see fewer patients;I do/assist fewer acts;The medical staff around me is limited in number	non-aerosols gererating acts	10 – 50	gloves;Masque N95 ou KN95;FFP2 of FFP3 respirators;Face shield;Hairnet/cap;disposable gown	Masque N95 ou KN95	Limit the use of the waiting room (and no objects placed on the tables) ;Ventilation between each patient (> 15 min)	No	No	Yes	5	2	Teleconsultation	No	Yes	I dont know	No	No	42	1	0	0	0	0	0	0
Dentist	Female	Overweight;Smoker	General practice	Private practice	no	5	1	0	0	8	8	8	9	9	9	none	none	NA	Fatigue;Maux de gorge;Myalgies/courbatures	NA	I don't think I've been infected	Yes	non mororized (walking, bike,...)	non mororized (walking, bike,...)	I see fewer patients	Clinical interview;Clinical examination;non-aerosols gererating acts;Aerosols gererating acts	10 – 50	gloves;surgical mask;Masque N95 ou KN95;FFP2 of FFP3 respirators;Face shield;Hairnet/cap;disposable gown	surgical mask	Limit the use of the waiting room (and no objects placed on the tables) ;Only accept one accompanying person;Ventilation between each patient (> 15 min)	I dont know	I dont know	Yes	4	6	Teleconsultation;Emergencies	Yes	Yes	Yes	No	No	63	0	0	1	1	0	0	0
Dentist	Male	None	General practice	Private practice	no	6	4	6	6	7	3	4	5	5	7	none	No antibodies	18/07/2020	Aucun symptôme	NA	I don't think I've been infected	Yes	Personal car or motocycle	Personal car or motocycle	I went back to my usual exercise;I see fewer patients	non-aerosols gererating acts;Aerosols gererating acts	10 – 50	gloves;surgical mask;FFP2 of FFP3 respirators;Safety googles;Hairnet/cap;shoe covers;disposable gown	surgical mask;Safety googles	Limit the use of the waiting room (and no objects placed on the tables) ;Only accept one accompanying person;Ventilation between each patient (> 15 min)	I dont know	I dont know	Yes	5	5	Teleconsultation;Emergencies;All treatments with appropriate personal protective equipment	No	No	No	No	No	57	1	0	0	0	0	0	0
Dentist	Male	None	General practice	Private practice	yes	5	2	2	2	6	6	2	2	2	2	none	none	NA	Aucun symptôme	NA	I don't think I've been infected	Yes	Personal car or motocycle	Personal car or motocycle	I went back to my usual exercise	Clinical interview;Clinical examination;non-aerosols gererating acts;Aerosols gererating acts	10 – 50	gloves;surgical mask;Masque N95 ou KN95;FFP2 of FFP3 respirators;Safety googles;Hairnet/cap;disposable gown	surgical mask;Masque N95 ou KN95;FFP2 of FFP3 respirators	Limit the use of the waiting room (and no objects placed on the tables) ;Only accept one accompanying person;Ventilation between each patient (> 15 min)	I dont know	I dont know	Yes	4	7	Teleconsultation;Emergencies;All treatments with appropriate personal protective equipment	No	Yes	Yes	No	Yes	50	1	0	0	0	0	0	0
Dentist	Male	Hypertension	General practice	Private practice	yes	9	10	5	1	9	8	9	7	2	9	none	No antibodies	25/07/2020	Fatigue;Toux;Myalgies/courbatures	10/04/2020	I don't think I've been infected	Yes	Personal car or motocycle	Personal car or motocycle	I see fewer patients	Soins conventionnels, plus d’aéropolissage	10 – 50	gloves;Masque N95 ou KN95;FFP2 of FFP3 respirators;Safety googles;disposable gown	gloves;Masque N95 ou KN95;FFP2 of FFP3 respirators;Safety googles;disposable gown	Limit the use of the waiting room (and no objects placed on the tables) ;Only accept one accompanying person	Yes	Yes	No	5	8	All treatments with appropriate personal protective equipment	Yes	Yes	Yes	No	No	61	0	0	0	0	1	0	0
Dentist	Female	None	General practice	Private practice	no	6	2	10	6	10	6	7	10	10	10	none	none	NA	Aucun symptôme	NA	I don't think I've been infected	Yes	Personal car or motocycle	Personal car or motocycle	I see fewer patients	non-aerosols gererating acts	10 – 50	gloves;Masque N95 ou KN95;Safety googles;Hairnet/cap;disposable gown	surgical mask;Hairnet/cap;disposable gown	Only accept one accompanying person;Ventilation between each patient (> 15 min);Approved air filtration system in the absence of a window	I dont know	I dont know	Yes	1	7	All treatments with appropriate personal protective equipment	Yes	Yes	Yes	No	No	51	1	0	0	0	0	0	0
Dentist	Female	Allergies	General practice	Private practice	no	9	8	8	6	10	8	8	8	8	10	none	none	NA	Maux de tête	NA	I don't think I've been infected	No, I haven't returned to work yet	NA	NA	NA	NA	NA	NA	NA	NA	NA	NA	NA	1	3	soins des patients testés covid négatifs	No	No	No	No	No	60	0	1	0	0	0	0	0
Dentist	Male	None	General practice	Private practice	yes	5	3	6	6	10	6	6	6	6	10	négative	No antibodies	16/06/2020	Aucun symptôme	NA	I don't think I've been infected	Yes	non mororized (walking, bike,...)	non mororized (walking, bike,...)	I see fewer patients	Aerosols gererating acts	10 – 50	gloves;FFP2 of FFP3 respirators;Safety googles;Face shield;Hairnet/cap;disposable gown	Je ne reçois pas de patient	Limit the use of the waiting room (and no objects placed on the tables) ;Ventilation between each patient (> 15 min)	I dont know	I dont know	Yes	4	7	All treatments with appropriate personal protective equipment	Yes	Yes	Yes	No	No	69	1	0	0	0	0	0	0
Assistant	Female	None	General practice	Private practice	no	7	6	4	0	8	1	2	4	2	8	none	none	NA	Aucun symptôme	NA	I don't think I've been infected	Yes	Personal car or motocycle	Personal car or motocycle	I see fewer patients	Clinical examination;Aerosols gererating acts	10 – 50	gloves;FFP2 of FFP3 respirators;Safety googles;Hairnet/cap;disposable gown	gloves;surgical mask;Safety googles	Only accept one accompanying person;Ventilation between each patient (> 15 min);Approved air filtration system in the absence of a window	Yes	Yes	Yes	1	9	All treatments with appropriate personal protective equipment	No	No	I dont know	No	No	53	1	0	0	0	0	0	0
Dentist	Female	None	General practice	Private practice	no	1	0	0	0	1	8	0	0	0	3	none	none	NA	Aucun symptôme	NA	I don't think I've been infected	Yes	Personal car or motocycle	Personal car or motocycle	I see fewer patients;I do/assist fewer acts	Clinical examination;non-aerosols gererating acts;Aerosols gererating acts	50 – 100	gloves;FFP2 of FFP3 respirators;disposable gown	surgical mask;FFP2 of FFP3 respirators	Limit the use of the waiting room (and no objects placed on the tables) ;Only accept one accompanying person	Yes	Yes	Yes	8	10	Teleconsultation;Emergencies	No	No	I dont know	No	No	55	1	0	0	0	0	0	0
Dentist	Male	None	General practice	Private practice	yes	7	7	8	7	8	7	6	6	6	5	none	No antibodies	01/06/2020	Aucun symptôme	NA	I don't think I've been infected	Yes	Personal car or motocycle	Personal car or motocycle	I see fewer patients	Clinical interview;Clinical examination;non-aerosols gererating acts;Aerosols gererating acts	50 – 100	gloves;Masque N95 ou KN95;FFP2 of FFP3 respirators;Safety googles;Face shield;Hairnet/cap;shoe covers;disposable gown	Masque N95 ou KN95;FFP2 of FFP3 respirators;Safety googles;Hairnet/cap;shoe covers;disposable gown	Limit the use of the waiting room (and no objects placed on the tables) ;Only accept one accompanying person;Ventilation between each patient (> 15 min)	Yes	Yes	Yes	2	7	All treatments with appropriate personal protective equipment	No	No	No	No	No	44	1	0	0	0	0	0	0
Dentist	Male	Heart disease	General practice	Private practice	no	9	9	7	6	8	8	8	8	5	8	none	No antibodies	05/07/2020	Toux	20/02/2020	Patient	Yes	Personal car or motocycle	Personal car or motocycle	I see fewer patients	Clinical interview;Clinical examination;Aerosols gererating acts	10 – 50	gloves;Masque N95 ou KN95;FFP2 of FFP3 respirators;Safety googles;Hairnet/cap;disposable gown	gloves;Masque N95 ou KN95;FFP2 of FFP3 respirators;Safety googles;Hairnet/cap;disposable gown	Limit the use of the waiting room (and no objects placed on the tables) ;Only accept one accompanying person;Ventilation between each patient (> 15 min)	Yes	Yes	Yes	1	6	All treatments with appropriate personal protective equipment	No	I dont know	Yes	No	No	53	0	0	0	0	0	0	1
Dentist	Female	Cancer	General practice	Private practice	no	2	2	2	0	0	2	2	0	0	0	none	No antibodies	05/07/2020	Aucun symptôme	NA	I don't think I've been infected	Yes	non mororized (walking, bike,...)	non mororized (walking, bike,...)	I see fewer patients	Aerosols gererating acts	10 – 50	gloves;surgical mask;Masque N95 ou KN95;FFP2 of FFP3 respirators;Safety googles;disposable gown	gloves;surgical mask;Safety googles;disposable gown	Aération constante, fenêtres grandes ouvertes, un seul patient dans le cabinet	Yes	Yes	Yes	3	3	Arrêt des soins	No	No	No	No	No	67	0	0	0	0	0	1	0
Dentist	Female	Allergies;COPD;LED	General practice	Private practice	no	2	4	6	4	6	8	4	4	2	8	none	none	NA	Aucun symptôme	NA	I don't think I've been infected	Yes	Personal car or motocycle	Personal car or motocycle	I see fewer patients;I do/assist fewer acts;The medical staff around me is limited in number;The paramedical staff around me is limited in number	Clinical interview;Clinical examination;non-aerosols gererating acts;Aerosols gererating acts	10 – 50	gloves;surgical mask;Masque N95 ou KN95;FFP2 of FFP3 respirators;Safety googles;Face shield;Hairnet/cap;disposable gown	surgical mask;Masque N95 ou KN95;FFP2 of FFP3 respirators;Hairnet/cap;disposable gown	Limit the use of the waiting room (and no objects placed on the tables) ;Only accept one accompanying person;Ventilation between each patient (> 15 min);vitre plexiglass, questionnaire covid pour tous les patients	Yes	Yes	Yes	2	7	Emergencies;All treatments with appropriate personal protective equipment	Yes	Yes	Yes	No	Yes	43	0	1	0	0	0	0	0
Dentist	Female	None	General practice	Private practice	no	2	2	0	0	4	5	4	2	2	2	none	none	NA	Aucun symptôme	NA	I don't think I've been infected	Yes	Personal car or motocycle	Personal car or motocycle	I see fewer patients	Clinical interview;Clinical examination;non-aerosols gererating acts;Aerosols gererating acts	10 – 50	gloves;Masque N95 ou KN95;Safety googles;Hairnet/cap;T-shirts changés entre chaque patient	gloves;Masque N95 ou KN95;Hairnet/cap	Limit the use of the waiting room (and no objects placed on the tables) ;Only accept one accompanying person;Ventilation between each patient (> 15 min)	I dont know	I dont know	Yes	2	9	Teleconsultation;Emergencies	Yes	Yes	Yes	No	No	35	1	0	0	0	0	0	0
Dentist	Male	None	General practice	Private practice	no	6	0	9	8	8	6	3	3	3	0	none	none	NA	Aucun symptôme	NA	I don't think I've been infected	Yes	Personal car or motocycle	Personal car or motocycle	I went back to my usual exercise	Clinical interview;Clinical examination;non-aerosols gererating acts;Aerosols gererating acts	10 – 50	gloves;Masque N95 ou KN95;Face shield;Hairnet/cap;shoe covers;disposable gown	gloves;Masque N95 ou KN95;Face shield;Hairnet/cap;shoe covers;disposable gown	Limit the use of the waiting room (and no objects placed on the tables) ;Only accept one accompanying person;Ventilation between each patient (> 15 min)	Yes	Yes	Yes	3	8	All treatments with appropriate personal protective equipment	Yes	Yes	Yes	No	No	29	1	0	0	0	0	0	0
Dentist	Female	None	General practice	Private practice	no	7	7	7	7	7	7	6	6	6	8	none	none	NA	Aucun symptôme	NA	I don't think I've been infected	Yes	Personal car or motocycle	Personal car or motocycle	I see fewer patients;I do/assist fewer acts	Clinical interview;Clinical examination;non-aerosols gererating acts	50 – 100	gloves;Masque N95 ou KN95;FFP2 of FFP3 respirators;Face shield;Hairnet/cap;shoe covers;disposable gown	gloves;Masque N95 ou KN95;FFP2 of FFP3 respirators;Face shield;Hairnet/cap;shoe covers;disposable gown	Limit the use of the waiting room (and no objects placed on the tables) ;Only accept one accompanying person;Ventilation between each patient (> 15 min)	Yes	Yes	Yes	1	5	Teleconsultation;Emergencies;All treatments with appropriate personal protective equipment	No	I dont know	Yes	No	No	58	1	0	0	0	0	0	0
Dentist	Male	Allergies	General practice	Private practice	no	6	1	3	0	6	4	2	3	1	4	none	none	NA	Aucun symptôme	NA	I don't think I've been infected	Yes	non mororized (walking, bike,...)	non mororized (walking, bike,...)	I see fewer patients;I do/assist fewer acts	Clinical interview;Clinical examination;non-aerosols gererating acts;Aerosols gererating acts	10 – 50	gloves;Masque N95 ou KN95;FFP2 of FFP3 respirators;Safety googles;Face shield;Hairnet/cap;disposable gown	gloves;Masque N95 ou KN95;FFP2 of FFP3 respirators;Safety googles;Hairnet/cap;disposable gown	Limit the use of the waiting room (and no objects placed on the tables) ;Only accept one accompanying person;Ventilation between each patient (> 15 min)	I dont know	Yes	Yes	8	7	Teleconsultation;Emergencies;All treatments with appropriate personal protective equipment	Yes	Yes	I dont know	No	No	40	0	1	0	0	0	0	0
Dentist	Female	None	General practice	Private practice	yes	9	4	5	8	8	8	6	7	6	8	none	none	NA	Aucun symptôme	NA	I don't think I've been infected	Yes	Personal car or motocycle	Personal car or motocycle	I see fewer patients	Clinical interview;Clinical examination;non-aerosols gererating acts;Aerosols gererating acts	50 – 100	gloves;Masque N95 ou KN95;FFP2 of FFP3 respirators;Safety googles;Face shield;Hairnet/cap;disposable gown	gloves;Masque N95 ou KN95;FFP2 of FFP3 respirators;Safety googles;Hairnet/cap	Limit the use of the waiting room (and no objects placed on the tables) ;Only accept one accompanying person;Ventilation between each patient (> 15 min)	I dont know	I dont know	Yes	8	2	Teleconsultation;Emergencies;All treatments with appropriate personal protective equipment	No	I dont know	I dont know	No	No	36	1	0	0	0	0	0	0
Dentist	Male	None	General practice	Private practice	yes	7	3	7	3	6	6	3	3	3	5	none	none	NA	Aucun symptôme	NA	I don't think I've been infected	Yes	non mororized (walking, bike,...)	non mororized (walking, bike,...)	I went back to my usual exercise	Clinical interview;Clinical examination;non-aerosols gererating acts;Aerosols gererating acts	10 – 50	gloves;surgical mask;Hairnet/cap;disposable gown;Cagoule ventilation assistée	surgical mask	Limit the use of the waiting room (and no objects placed on the tables) ;Only accept one accompanying person;Ventilation between each patient (> 15 min);Approved air filtration system in the absence of a window	Yes	Yes	Yes	6	9	All treatments with appropriate personal protective equipment	No	I dont know	I dont know	NA	NA	30	1	0	0	0	0	0	0
Dentist	Female	None	General practice	Private practice	yes	0	0	0	0	2	5	0	0	0	5	none	none	NA	Aucun symptôme	NA	I don't think I've been infected	Yes	Personal car or motocycle	Personal car or motocycle	I see fewer patients;I do/assist fewer acts;The paramedical staff around me is limited in number	Clinical interview;non-aerosols gererating acts;Aerosols gererating acts	10 – 50	gloves;surgical mask;Masque N95 ou KN95;FFP2 of FFP3 respirators;disposable gown	gloves;surgical mask;disposable gown	Limit the use of the waiting room (and no objects placed on the tables) ;Only accept one accompanying person;Ventilation between each patient (> 15 min)	Yes	Yes	Yes	3	7	All treatments with appropriate personal protective equipment	No	I dont know	I dont know	No	No	57	1	0	0	0	0	0	0
Dentist	Male	None	Pratique limitée à la prothèse	Private practice	yes	6	4	4	4	5	6	6	6	6	6	none	none	NA	Aucun symptôme	NA	I don't think I've been infected	Yes	Personal car or motocycle	Personal car or motocycle	I see fewer patients;I do/assist fewer acts	Clinical interview;Clinical examination;non-aerosols gererating acts;Aerosols gererating acts	10 – 50	gloves;Masque N95 ou KN95;FFP2 of FFP3 respirators;Safety googles;Face shield;Hairnet/cap;disposable gown	Masque N95 ou KN95;FFP2 of FFP3 respirators;Safety googles;Hairnet/cap	Limit the use of the waiting room (and no objects placed on the tables) ;Only accept one accompanying person;Ventilation between each patient (> 15 min)	Yes	Yes	Yes	4	9	All treatments with appropriate personal protective equipment	No	No	No	No	No	44	1	0	0	0	0	0	0
Dentist	Female	None	General practice	Private practice	yes	6	4	6	5	8	9	7	7	6	9	none	none	NA	Aucun symptôme	NA	I don't think I've been infected	Yes	Personal car or motocycle	Personal car or motocycle	I went back to my usual exercise;I see fewer patients;The medical staff around me is limited in number	Clinical examination;non-aerosols gererating acts;Aerosols gererating acts	10 – 50	gloves;surgical mask;FFP2 of FFP3 respirators;Hairnet/cap;disposable gown	gloves;surgical mask;Hairnet/cap;disposable gown	Limit the use of the waiting room (and no objects placed on the tables) ;Only accept one accompanying person;Ventilation between each patient (> 15 min)	Yes	Yes	Yes	3	8	All treatments with appropriate personal protective equipment	Yes	Yes	Yes	No	Yes	55	1	0	0	0	0	0	0
Dentist	Female	None	General practice	Private practice	no	5	3	2	1	5	5	4	4	2	4	none	none	NA	Aucun symptôme	NA	I don't think I've been infected	Yes	non mororized (walking, bike,...)	non mororized (walking, bike,...)	I see fewer patients	Clinical interview;Clinical examination;non-aerosols gererating acts;Aerosols gererating acts	10 – 50	gloves;FFP2 of FFP3 respirators;Face shield;Hairnet/cap;disposable gown	FFP2 of FFP3 respirators;Hairnet/cap;disposable gown	Limit the use of the waiting room (and no objects placed on the tables) ;Only accept one accompanying person;Ventilation between each patient (> 15 min)	Yes	Yes	Yes	2	8	All treatments with appropriate personal protective equipment	No	No	No	No	No	39	1	0	0	0	0	0	0
Dentist	Male	Hypertension;Pathologie(s) rénale(s) chronique(s);Cancer	General practice	Private practice	no	3	6	6	3	3	5	5	5	5	1	none	none	NA	Aucun symptôme	NA	pas concerné	Yes	non mororized (walking, bike,...)	non mororized (walking, bike,...)	I went back to my usual exercise;I see fewer patients	Clinical interview;Clinical examination;non-aerosols gererating acts;Aerosols gererating acts	10 – 50	gloves;FFP2 of FFP3 respirators;Safety googles;Face shield;Hairnet/cap;disposable gown;tablier pour actes sans aérosol	gloves;surgical mask;Hairnet/cap;disposable gown	Limit the use of the waiting room (and no objects placed on the tables) ;Only accept one accompanying person;Ventilation between each patient (> 15 min);travail en alternance avec consoeur pour éviter promiscuité personnel et patient	Yes	Yes	Yes	1	9	All treatments with appropriate personal protective equipment	Yes	Yes	Yes	NA	NA	66	0	0	0	0	1	1	0
Dentist	Female	Allergies;Overweight;Smoker	General practice	Private practice	no	3	2	1	1	3	7	4	4	2	7	none	none	NA	Aucun symptôme	NA	I don't think I've been infected	Yes	Personal car or motocycle	Personal car or motocycle	I see fewer patients	Clinical examination;Aerosols gererating acts	10 – 50	gloves;Masque N95 ou KN95;Safety googles;Hairnet/cap;disposable gown	Je ne reçois pas de patient	Limit the use of the waiting room (and no objects placed on the tables) ;Only accept one accompanying person;Ventilation between each patient (> 15 min)	Yes	Yes	Yes	1	5	Teleconsultation;Emergencies;All treatments with appropriate personal protective equipment	No	No	I dont know	No	No	61	0	1	1	1	0	0	0
Dentist	Male	Hypertension	General practice	Private practice	yes	8	8	8	8	6	8	9	8	2	6	none	none	NA	Aucun symptôme	NA	I don't think I've been infected	Yes	Personal car or motocycle	Personal car or motocycle	I see fewer patients	Clinical interview;Clinical examination;non-aerosols gererating acts;Aerosols gererating acts	10 – 50	gloves;Masque N95 ou KN95;FFP2 of FFP3 respirators;Safety googles;Face shield;Hairnet/cap;disposable gown	Masque N95 ou KN95;FFP2 of FFP3 respirators;Face shield	Limit the use of the waiting room (and no objects placed on the tables) ;Only accept one accompanying person;Ventilation between each patient (> 15 min)	Yes	Yes	Yes	5	8	All treatments with appropriate personal protective equipment	No	I dont know	Yes	No	No	58	0	0	0	0	1	0	0
Dentist	Female	Allergies	General practice	Private practice	no	6	2	2	0	8	7	7	8	8	8	none	none	NA	Aucun symptôme	NA	I don't think I've been infected	Yes	Personal car or motocycle	Personal car or motocycle	I see fewer patients	Clinical interview;Clinical examination;non-aerosols gererating acts;Aerosols gererating acts	50 – 100	gloves;Masque N95 ou KN95;FFP2 of FFP3 respirators;Safety googles;Hairnet/cap;shoe covers;disposable gown	FFP2 of FFP3 respirators;Hairnet/cap;shoe covers;disposable gown	Limit the use of the waiting room (and no objects placed on the tables) ;aeration 5 min	I dont know	I dont know	Yes	5	7	All treatments with appropriate personal protective equipment	No	No	I dont know	No	No	39	0	1	0	0	0	0	0
Dentist	Female	None	General practice	Private practice	no	8	1	7	3	8	7	5	7	3	5	négative	none	25/03/2020	Toux;Maux de tête;Myalgies/courbatures	22/03/2020	I dont know	Yes	Personal car or motocycle	Personal car or motocycle	I went back to my usual exercise	Clinical interview;Clinical examination;Aerosols gererating acts	50 – 100	gloves;Masque N95 ou KN95;Safety googles;Face shield;Hairnet/cap;Tablier plastique	gloves;Masque N95 ou KN95;Safety googles;Hairnet/cap	Limit the use of the waiting room (and no objects placed on the tables) ;Only accept one accompanying person;Ventilation between each patient (> 15 min);J’ai 2 salles de soin aérées	I dont know	Yes	Yes	5	5	Teleconsultation;Emergencies	No	Yes	I dont know	No	No	57	1	0	0	0	0	0	0
Dentist	Female	None	Orthodontics	Private practice;medical center	no	7	0	0	0	10	9	9	9	9	9	none	none	NA	Aucun symptôme	NA	I don't think I've been infected	Yes	Personal car or motocycle	Personal car or motocycle	I went back to my usual exercise	Clinical interview;Clinical examination;non-aerosols gererating acts;Aerosols gererating acts	50 – 100	gloves;FFP2 of FFP3 respirators;Face shield;Hairnet/cap;shoe covers;disposable gown	gloves;Masque N95 ou KN95;FFP2 of FFP3 respirators;Face shield	Limit the use of the waiting room (and no objects placed on the tables) ;Only accept one accompanying person	No	Yes	Yes	1	4	Je ne consulterais pas	No	No	No	No	No	38	1	0	0	0	0	0	0
Dentist	Male	None	General practice	Private practice	no	8	5	5	4	10	10	5	4	5	10	none	none	NA	Aucun symptôme	NA	I don't think I've been infected	Yes	non mororized (walking, bike,...)	non mororized (walking, bike,...)	I see fewer patients;I do/assist fewer acts	Clinical interview;Clinical examination;non-aerosols gererating acts;Aerosols gererating acts	10 – 50	Masque N95 ou KN95;FFP2 of FFP3 respirators;Hairnet/cap;shoe covers;disposable gown	Je ne reçois pas de patient	Limit the use of the waiting room (and no objects placed on the tables) ;Only accept one accompanying person;Ventilation between each patient (> 15 min)	I dont know	I dont know	Yes	1	4	All treatments with appropriate personal protective equipment	No	I dont know	Yes	No	No	51	1	0	0	0	0	0	0
Dentist	Male	Allergies;Hypertension	General practice;Avec option O.D.F.	Association Handident Paca	yes	5	5	5	5	6	5	5	5	5	5	négative	none	24/05/2020	Aucun symptôme	NA	I don't think I've been infected	No, I haven't returned to work yet	NA	NA	NA	NA	NA	NA	NA	NA	NA	NA	NA	6	8	Accompagnent de l'Assoc Handident	Yes	Yes	I dont know	No	No	0	0	1	0	0	1	0	0
Dentist	Male	None	General practice	Private practice	yes	5	0	3	3	7	3	1	4	4	6	none	none	NA	Aucun symptôme	NA	I don't think I've been infected	Yes	non mororized (walking, bike,...)	non mororized (walking, bike,...)	I see fewer patients;I do/assist fewer acts	Clinical interview;Clinical examination;non-aerosols gererating acts;Aerosols gererating acts	10 – 50	gloves;FFP2 of FFP3 respirators;Safety googles;disposable gown	FFP2 of FFP3 respirators;Safety googles;disposable gown	Limit the use of the waiting room (and no objects placed on the tables) ;Only accept one accompanying person;Ventilation between each patient (> 15 min)	I dont know	I dont know	Yes	6	7	Emergencies;All treatments with appropriate personal protective equipment	No	No	I dont know	No	No	48	1	0	0	0	0	0	0
Dentist	Female	None	General practice;Periodontics	Private practice	no	6	6	6	1	4	3	3	3	2	4	none	none	NA	Fatigue;Toux	08/03/2020	I dont know	Yes	Public transportation	Public transportation	I see fewer patients	Aerosols gererating acts	10 – 50	gloves;Masque N95 ou KN95;FFP2 of FFP3 respirators;Face shield;Hairnet/cap;disposable gown	Masque N95 ou KN95;FFP2 of FFP3 respirators;Hairnet/cap;disposable gown	Limit the use of the waiting room (and no objects placed on the tables) ;Only accept one accompanying person	I dont know	Yes	Yes	3	7	I dont know	No	I dont know	No	No	No	35	1	0	0	0	0	0	0
Dentist	Female	Cancer	General practice	Private practice	yes	8	4	8	0	10	8	4	8	4	9	none	none	NA	Aucun symptôme	NA	I don't think I've been infected	Yes	Personal car or motocycle	Personal car or motocycle	I see fewer patients	Clinical examination;non-aerosols gererating acts;Aerosols gererating acts	10 – 50	gloves;Masque N95 ou KN95;FFP2 of FFP3 respirators;Face shield;Hairnet/cap	Je ne reçois pas de patient;FFP2 of FFP3 respirators;Hairnet/cap	Limit the use of the waiting room (and no objects placed on the tables) ;Ventilation between each patient (> 15 min);Approved air filtration system in the absence of a window	Yes	Yes	Yes	5	8	Teleconsultation;Emergencies	Yes	Yes	I dont know	No	No	42	0	0	0	0	0	1	0
Dentist	Female	Allergies;Hypertension;Overweight	General practice	Private practice;medical center	no	2	2	2	0	3	6	6	7	7	8	none	none	NA	Aucun symptôme	NA	I don't think I've been infected	Yes	Personal car or motocycle	Personal car or motocycle	I see fewer patients;I do/assist fewer acts	Clinical interview;Clinical examination;non-aerosols gererating acts;Aerosols gererating acts	10 – 50	gloves;Masque N95 ou KN95;FFP2 of FFP3 respirators;Safety googles;Hairnet/cap;disposable gown	gloves;Masque N95 ou KN95;FFP2 of FFP3 respirators;Hairnet/cap	Limit the use of the waiting room (and no objects placed on the tables) ;Only accept one accompanying person;Ventilation between each patient (> 15 min)	I dont know	I dont know	Yes	2	4	Teleconsultation	No	I dont know	Yes	No	No	58	0	1	1	0	1	0	0
Dentist	Female	None	General practice	Private practice	yes	8	4	8	8	8	8	4	6	6	6	none	none	NA	Aucun symptôme	NA	I don't think I've been infected	Yes	Personal car or motocycle	Personal car or motocycle	I see fewer patients	Clinical interview;Clinical examination;non-aerosols gererating acts;Aerosols gererating acts	50 – 100	gloves;Masque N95 ou KN95;FFP2 of FFP3 respirators;Safety googles;Hairnet/cap;disposable gown	gloves;FFP2 of FFP3 respirators;Hairnet/cap;disposable gown	Limit the use of the waiting room (and no objects placed on the tables) ;Only accept one accompanying person;Ventilation between each patient (> 15 min)	I dont know	I dont know	Yes	4	9	All treatments with appropriate personal protective equipment	Yes	Yes	Yes	No	No	46	1	0	0	0	0	0	0
Dentist	Female	None	General practice;Periodontics	Private practice	yes	3	3	5	0	4	7	5	7	4	3	none	none	NA	Aucun symptôme	NA	I don't think I've been infected	Yes	Personal car or motocycle	Personal car or motocycle	I went back to my usual exercise;I see fewer patients	Clinical interview;Clinical examination;non-aerosols gererating acts;Aerosols gererating acts;Sauf surfaçages	10 – 50	gloves;Masque N95 ou KN95;FFP2 of FFP3 respirators;Face shield;Hairnet/cap;disposable gown	Masque N95 ou KN95;FFP2 of FFP3 respirators;Hairnet/cap	Limit the use of the waiting room (and no objects placed on the tables) ;Only accept one accompanying person;Ventilation between each patient (> 15 min)	No	Yes	Yes	5	4	Teleconsultation	No	No	I dont know	No	No	39	1	0	0	0	0	0	0
Dentist	Female	None	General practice	Private practice	no	10	10	10	8	10	7	7	10	5	10	none	none	NA	Aucun symptôme	NA	I don't think I've been infected	Yes	Personal car or motocycle	Personal car or motocycle	I see fewer patients;I do/assist fewer acts	Clinical examination;non-aerosols gererating acts;Aerosols gererating acts	50 – 100	gloves;Masque N95 ou KN95;FFP2 of FFP3 respirators;Face shield;Hairnet/cap;disposable gown	Masque N95 ou KN95;FFP2 of FFP3 respirators;Hairnet/cap;shoe covers	Limit the use of the waiting room (and no objects placed on the tables) ;Only accept one accompanying person;Ventilation between each patient (> 15 min)	Yes	Yes	Yes	1	9	All treatments with appropriate personal protective equipment	Yes	Yes	Yes	No	No	42	1	0	0	0	0	0	0
Dentist	Female	None	General practice	medical center	no	2	2	2	2	2	2	2	2	3	2	none	none	NA	Aucun symptôme	NA	I don't think I've been infected	Yes	Personal car or motocycle	Personal car or motocycle	I see fewer patients	Clinical interview;Clinical examination;non-aerosols gererating acts;Aerosols gererating acts	10 – 50	gloves;Masque N95 ou KN95;FFP2 of FFP3 respirators;Face shield;Hairnet/cap;disposable gown	FFP2 of FFP3 respirators	Limit the use of the waiting room (and no objects placed on the tables) ;Only accept one accompanying person;Ventilation between each patient (> 15 min)	Yes	Yes	Yes	3	8	Emergencies	Yes	Yes	Yes	No	No	45	1	0	0	0	0	0	0
Dentist	Female	None	Pratique limitée à l'Pediatric dentistry	Private practice	no	5	0	0	0	8	6	0	0	3	6	none	none	NA	Aucun symptôme	NA	I don't think I've been infected	Yes	Personal car or motocycle	Personal car or motocycle	I went back to my usual exercise	Clinical examination;non-aerosols gererating acts;Aerosols gererating acts	10 – 50	gloves;surgical mask;Masque N95 ou KN95;FFP2 of FFP3 respirators;Safety googles;Face shield;Hairnet/cap;disposable gown	Masque N95 ou KN95;FFP2 of FFP3 respirators;Safety googles;Hairnet/cap;disposable gown	Limit the use of the waiting room (and no objects placed on the tables) ;Only accept one accompanying person;Approved air filtration system in the absence of a window	Yes	Yes	Yes	3	8	All treatments with appropriate personal protective equipment	No	I dont know	I dont know	No	No	53	1	0	0	0	0	0	0
Dentist	Male	Smoker	General practice	Private practice	yes	4	3	7	7	5	5	3	6	6	6	none	no IgM and IgG +	01/07/2020	Aucun symptôme	NA	I don't think I've been infected	Yes	Personal car or motocycle	Personal car or motocycle	I see fewer patients	Aerosols gererating acts	10 – 50	gloves;FFP2 of FFP3 respirators;Safety googles;Hairnet/cap;disposable gown	gloves;surgical mask;Safety googles	Limit the use of the waiting room (and no objects placed on the tables) ;Only accept one accompanying person;Ventilation between each patient (> 15 min)	I dont know	I dont know	Yes	2	5	Emergencies	No	No	No	No	No	66	0	0	0	1	0	0	0
Dentist	Female	None	General practice	Private practice	no	5	3	7	3	9	3	1	5	1	8	none	none	NA	Aucun symptôme	NA	I don't think I've been infected	Yes	Public transportation	Personal car or motocycle	I see fewer patients	Clinical interview;Clinical examination;non-aerosols gererating acts;Aerosols gererating acts	10 – 50	gloves;FFP2 of FFP3 respirators;Safety googles;Hairnet/cap;shoe covers;disposable gown	FFP2 of FFP3 respirators;disposable gown	Limit the use of the waiting room (and no objects placed on the tables) ;Only accept one accompanying person;Ventilation between each patient (> 15 min)	I dont know	Yes	Yes	1	6	All treatments with appropriate personal protective equipment	Yes	Yes	Yes	No	No	44	1	0	0	0	0	0	0
Dentist	Male	None	General practice	Public Hospital;Private practice	no	8	8	10	9	10	9	6	7	0	5	none	none	NA	Aucun symptôme	NA	I don't think I've been infected	No, I have taken early retirement	NA	NA	NA	NA	NA	NA	NA	NA	NA	NA	NA	10	7	Retraite	Yes	I dont know	I dont know	No	No	67	1	0	0	0	0	0	0
Dentist	Male	Diabetes;Overweight	General practice	Private practice	yes	9	9	10	0	9	7	9	10	0	7	positive	IgM + and IgG +	06/05/2020	Fièvre;Fatigue;Maux de tête;Vertiges;Myalgies/courbatures;diarrhées	17/03/2020	Patient	Yes	Public transportation	Public transportation	I went back to my usual exercise	Clinical interview;Clinical examination;Aerosols gererating acts	10 – 50	gloves;FFP2 of FFP3 respirators;Safety googles;Face shield;disposable gown	FFP2 of FFP3 respirators;Safety googles	Limit the use of the waiting room (and no objects placed on the tables) ;Only accept one accompanying person;Ventilation between each patient (> 15 min)	I dont know	Yes	Yes	3	8	Teleconsultation	No	I dont know	No	No	No	64	0	0	1	0	0	0	0
Dentist	Female	None	General practice	Private practice	no	9	8	10	7	8	8	7	10	8	7	none	none	NA	Aucun symptôme	NA	non contaminee	Yes	Personal car or motocycle	Personal car or motocycle	I see fewer patients	Aerosols gererating acts	10 – 50	gloves;FFP2 of FFP3 respirators;Safety googles;Face shield;Hairnet/cap;disposable gown	gloves;FFP2 of FFP3 respirators;Safety googles;Face shield;Hairnet/cap	Limit the use of the waiting room (and no objects placed on the tables) ;Only accept one accompanying person;Ventilation between each patient (> 15 min)	I dont know	Yes	Yes	3	5	Teleconsultation;Emergencies	Yes	Yes	Yes	No	No	63	1	0	0	0	0	0	0
Dentist	Female	Smoker;Bêta bloquant	General practice	Private practice	no	8	4	9	4	9	7	7	8	8	9	négative	none	08/04/2020	Fatigue;Maux de tête;Vertiges;Myalgies/courbatures	03/04/2020	I don't think I've been infected	Yes	Personal car or motocycle	Personal car or motocycle	I see fewer patients	Clinical interview;Clinical examination;non-aerosols gererating acts;Aerosols gererating acts	50 – 100	gloves;Masque N95 ou KN95;FFP2 of FFP3 respirators;Safety googles;Face shield;Hairnet/cap;shoe covers	Masque N95 ou KN95;FFP2 of FFP3 respirators	Limit the use of the waiting room (and no objects placed on the tables) ;Only accept one accompanying person;Ventilation between each patient (> 15 min)	Yes	Yes	Yes	7	8	All treatments with appropriate personal protective equipment	No	No	Yes	No	No	54	0	0	0	1	0	0	0
Dentist	Female	None	General practice	Private practice	no	5	7	4	3	8	4	2	3	2	8	négative	none	20/07/2020	Rhinite	13/07/2020	I don't think I've been infected	Yes	Personal car or motocycle	Personal car or motocycle	I see fewer patients;I do/assist fewer acts	Clinical interview;Clinical examination;non-aerosols gererating acts;Aerosols gererating acts	10 – 50	gloves;FFP2 of FFP3 respirators;Safety googles;Hairnet/cap	FFP2 of FFP3 respirators;Safety googles	Limit the use of the waiting room (and no objects placed on the tables) ;pas de salle d'attente,1 seul patient dans le cabinet	I dont know	I dont know	Yes	1	3	Teleconsultation	No	No	Yes	No	No	62	1	0	0	0	0	0	0
Dentist	Male	Ppr	General practice	Private practice	yes	2	0	3	0	1	1	0	2	0	0	none	none	NA	Aucun symptôme	NA	I don't think I've been infected	Yes	Personal car or motocycle	Personal car or motocycle	I went back to my usual exercise	Aerosols gererating acts	50 – 100	gloves;FFP2 of FFP3 respirators;Safety googles;Face shield;Hairnet/cap;disposable gown	FFP2 of FFP3 respirators;Safety googles;Hairnet/cap	Limit the use of the waiting room (and no objects placed on the tables) ;Only accept one accompanying person;Ventilation between each patient (> 15 min)	Yes	Yes	No	1	8	All treatments with appropriate personal protective equipment	No	No	I dont know	No	No	59	0	0	0	0	0	0	0
Dentist	Female	None	General practice	Private practice	yes	7	1	1	0	8	6	6	6	6	7	none	none	NA	Aucun symptôme	NA	I don't think I've been infected	Yes	Personal car or motocycle	Personal car or motocycle	I see fewer patients	Clinical interview;Clinical examination;non-aerosols gererating acts;Aerosols gererating acts	10 – 50	gloves;Masque N95 ou KN95;FFP2 of FFP3 respirators;Safety googles;Face shield;Hairnet/cap;shoe covers;disposable gown	gloves;surgical mask;Masque N95 ou KN95;Safety googles;Hairnet/cap;shoe covers;disposable gown	Limit the use of the waiting room (and no objects placed on the tables) ;Only accept one accompanying person;Ventilation between each patient (> 15 min)	No	I dont know	Yes	2	8	All treatments with appropriate personal protective equipment	No	No	Yes	No	Yes	59	1	0	0	0	0	0	0
Dentist	Female	Plaquenil	General practice	Private practice	yes	7	2	2	0	8	6	3	4	1	3	none	none	NA	Aucun symptôme	NA	I don't think I've been infected	Yes	Personal car or motocycle	Personal car or motocycle	I see fewer patients	Clinical interview;Clinical examination;non-aerosols gererating acts;Aerosols gererating acts	10 – 50	gloves;Masque N95 ou KN95;FFP2 of FFP3 respirators;Safety googles;Face shield;Hairnet/cap;disposable gown	Masque N95 ou KN95;Safety googles;Hairnet/cap	Limit the use of the waiting room (and no objects placed on the tables) ;Only accept one accompanying person;Ventilation between each patient (> 15 min)	Yes	Yes	Yes	2	6	All treatments with appropriate personal protective equipment	No	Yes	Yes	No	No	39	0	0	0	0	0	0	0
Dentist	Male	None	General practice	Private practice	no	8	6	9	5	9	7	6	7	8	7	none	none	NA	Aucun symptôme	NA	I don't think I've been infected	Yes	Personal car or motocycle	Personal car or motocycle	I went back to my usual exercise	Clinical interview;Clinical examination;Aerosols gererating acts	10 – 50	gloves;surgical mask;Masque N95 ou KN95;Safety googles;Hairnet/cap	surgical mask;Safety googles;Hairnet/cap	Limit the use of the waiting room (and no objects placed on the tables) ;Only accept one accompanying person;Approved air filtration system in the absence of a window	I dont know	I dont know	Yes	2	8	Emergencies;All treatments with appropriate personal protective equipment	Yes	Yes	Yes	No	Yes	54	1	0	0	0	0	0	0
Dentist	Female	melanome malin a 40 ans	General practice	Private practice	no	5	0	5	0	8	1	0	0	0	7	none	none	NA	Aucun symptôme	NA	I don't think I've been infected	Yes	non mororized (walking, bike,...)	non mororized (walking, bike,...)	I see fewer patients	Clinical interview;Clinical examination;non-aerosols gererating acts;Aerosols gererating acts	10 – 50	gloves;FFP2 of FFP3 respirators;Safety googles;Hairnet/cap;disposable gown;LOUPES	surgical mask;Safety googles;Hairnet/cap;disposable gown	Limit the use of the waiting room (and no objects placed on the tables) ;Only accept one accompanying person;Ventilation between each patient (> 15 min);lavage de main des mains des patients a leur arrivée et gel hydroalcooique	Yes	Yes	Yes	1	9	Teleconsultation;Emergencies;All treatments with appropriate personal protective equipment	No	Yes	Yes	No	No	55	0	0	0	0	0	0	0
Dentist	Male	None	General practice	Private practice	no	5	4	3	3	7	6	3	3	3	4	none	none	NA	Aucun symptôme	NA	I don't think I've been infected	Yes	Personal car or motocycle	Personal car or motocycle	I see fewer patients	Aerosols gererating acts	10 – 50	gloves;Masque N95 ou KN95;FFP2 of FFP3 respirators;Face shield;Hairnet/cap;disposable gown	FFP2 of FFP3 respirators;Hairnet/cap	Limit the use of the waiting room (and no objects placed on the tables) ;Only accept one accompanying person	Yes	Yes	Yes	3	5	All treatments with appropriate personal protective equipment	Yes	Yes	Yes	No	No	67	1	0	0	0	0	0	0
Dentist	Female	None;Overweight	General practice	medical center	yes	9	5	10	1	8	6	7	9	2	8	none	none	NA	Aucun symptôme	NA	I don't think I've been infected	Yes	Personal car or motocycle	Personal car or motocycle	I see fewer patients	Clinical interview;Clinical examination;non-aerosols gererating acts;Aerosols gererating acts	50 – 100	gloves;surgical mask;Masque N95 ou KN95;Safety googles;Face shield;Hairnet/cap;disposable gown	surgical mask	Limit the use of the waiting room (and no objects placed on the tables) ;Ventilation between each patient (> 15 min)	I dont know	Yes	No	2	9	All treatments with appropriate personal protective equipment	Yes	Yes	No	NA	NA	55	1	0	1	0	0	0	0
Dentist	Female	None	General practice	Private practice	no	6	4	9	6	3	1	7	9	9	5	none	none	NA	Aucun symptôme	NA	I don't think I've been infected	Yes	Personal car or motocycle	Personal car or motocycle	I see fewer patients;I do/assist fewer acts	Clinical interview;Clinical examination;non-aerosols gererating acts;Aerosols gererating acts	50 – 100	gloves;Masque N95 ou KN95;FFP2 of FFP3 respirators;Safety googles;Face shield;Hairnet/cap;shoe covers	FFP2 of FFP3 respirators;Hairnet/cap;shoe covers	Limit the use of the waiting room (and no objects placed on the tables) ;Only accept one accompanying person;Ventilation between each patient (> 15 min)	I dont know	I dont know	Yes	3	8	Emergencies	No	I dont know	No	No	No	39	1	0	0	0	0	0	0
Dentist	Female	None	Orthodontics	Private practice	yes	5	1	5	0	4	6	1	4	1	3	négative	none	11/05/2020	Aucun symptôme	NA	I don't think I've been infected	Yes	non mororized (walking, bike,...)	non mororized (walking, bike,...)	I went back to my usual exercise	Clinical interview;Clinical examination;non-aerosols gererating acts;Aerosols gererating acts	50 – 100	gloves;surgical mask;Masque N95 ou KN95;FFP2 of FFP3 respirators;Safety googles;Face shield;Hairnet/cap;shoe covers;disposable gown	surgical mask	Limit the use of the waiting room (and no objects placed on the tables) ;Only accept one accompanying person;Ventilation between each patient (> 15 min)	Yes	Yes	Yes	1	9	All treatments with appropriate personal protective equipment	Yes	Yes	I dont know	No	No	52	1	0	0	0	0	0	0
Dentist	Female	None	General practice	medical center	no	0	0	0	3	0	0	3	0	7	3	négative	No antibodies	06/10/2020	Aucun symptôme	NA	I don't think I've been infected	Yes	Personal car or motocycle	Personal car or motocycle	I do/assist fewer acts	Clinical interview;Clinical examination	10 – 50	gloves;surgical mask;Safety googles;Hairnet/cap;shoe covers;disposable gown	surgical mask	Only accept one accompanying person;Ventilation between each patient (> 15 min);Approved air filtration system in the absence of a window	Yes	Yes	Yes	1	6	All treatments with appropriate personal protective equipment	Yes	Yes	Yes	No	No	75	1	0	0	0	0	0	0
Dentist	Female	None	General practice	medical center	no	8	2	2	0	5	8	9	9	9	7	none	none	NA	Aucun symptôme	NA	I don't think I've been infected	Yes	Personal car or motocycle	Personal car or motocycle	I see fewer patients	Clinical interview;Clinical examination;non-aerosols gererating acts;Aerosols gererating acts	10 – 50	gloves;Masque N95 ou KN95;Face shield;Hairnet/cap;disposable gown	surgical mask	Limit the use of the waiting room (and no objects placed on the tables) ;Only accept one accompanying person;Ventilation between each patient (> 15 min)	I dont know	I dont know	No	2	6	Teleconsultation;Emergencies	Yes	Yes	Yes	No	No	36	1	0	0	0	0	0	0
Dentist	Female	None	Orthodontics	Private practice	no	5	0	1	0	4	9	1	1	1	5	négative	none	11/05/2020	Aucun symptôme	NA	I don't think I've been infected	Yes	non mororized (walking, bike,...)	non mororized (walking, bike,...)	I see fewer patients	Clinical interview;Clinical examination;non-aerosols gererating acts;Aerosols gererating acts	50 – 100	gloves;Masque N95 ou KN95;FFP2 of FFP3 respirators;Face shield;Hairnet/cap;disposable gown	surgical mask;FFP2 of FFP3 respirators	Limit the use of the waiting room (and no objects placed on the tables) ;Only accept one accompanying person;Ventilation between each patient (> 15 min);Approved air filtration system in the absence of a window	Yes	Yes	Yes	1	10	Teleconsultation;Emergencies;All treatments with appropriate personal protective equipment	Yes	Yes	I dont know	No	No	52	1	0	0	0	0	0	0
Dentist	Female	None	General practice	Private practice	no	5	4	7	3	4	4	5	9	4	4	négative	No antibodies	06/06/2020	Aucun symptôme	NA	Patient	Yes	Personal car or motocycle	Personal car or motocycle	I see fewer patients;I do/assist fewer acts	Clinical interview;Clinical examination;non-aerosols gererating acts;Aerosols gererating acts	10 – 50	gloves;Masque N95 ou KN95;Safety googles;Face shield;Hairnet/cap;disposable gown	gloves;Masque N95 ou KN95;Safety googles;Face shield;Hairnet/cap;disposable gown	Limit the use of the waiting room (and no objects placed on the tables) ;Only accept one accompanying person;Ventilation between each patient (> 15 min)	Yes	Yes	Yes	7	8	Emergencies	No	I dont know	Yes	No	Yes	51	1	0	0	0	0	0	0
Dentist	Female	None	General practice	Private practice	no	4	7	8	0	3	3	5	8	8	5	négative	No antibodies	11/05/2020	Aucun symptôme	NA	I don't think I've been infected	Yes	Personal car or motocycle	Personal car or motocycle	I went back to my usual exercise;Exercice habituel sans detartrage	Clinical interview;Clinical examination;non-aerosols gererating acts	50 – 100	gloves;surgical mask;Masque N95 ou KN95;FFP2 of FFP3 respirators;Safety googles;Face shield;Hairnet/cap;disposable gown	Masque N95 ou KN95;FFP2 of FFP3 respirators;Safety googles;Hairnet/cap;disposable gown	Limit the use of the waiting room (and no objects placed on the tables) ;Only accept one accompanying person;Ventilation between each patient (> 15 min)	I dont know	I dont know	Yes	2	4	Teleconsultation;Emergencies	No	I dont know	Yes	No	No	35	1	0	0	0	0	0	0
Dentist	Female	Hypothyroidie	Periodontics	Public Hospital	no	8	3	7	5	8	8	3	5	5	8	none	none	NA	Aucun symptôme	NA	I don't think I've been infected	Yes	Personal car or motocycle	Personal car or motocycle	I see fewer patients;I do/assist fewer acts;The medical staff around me is limited in number;The paramedical staff around me is limited in number	Aerosols gererating acts	<10	gloves;FFP2 of FFP3 respirators;Safety googles;Face shield;Hairnet/cap;shoe covers;disposable gown	surgical mask;Safety googles	Only accept one accompanying person;Ventilation between each patient (> 15 min)	I dont know	I dont know	Yes	6	5	Teleconsultation	Yes	Yes	Yes	Yes	Yes	0	0	0	0	0	0	0	0
Dentist	Female	None	General practice	Private practice	yes	8	2	7	2	9	7	5	6	1	8	none	none	NA	Aucun symptôme	NA	I don't think I've been infected	Yes	non mororized (walking, bike,...)	non mororized (walking, bike,...)	I see fewer patients;I do/assist fewer acts	Clinical interview;Clinical examination;non-aerosols gererating acts	10 – 50	gloves;Masque N95 ou KN95;FFP2 of FFP3 respirators;Safety googles;Face shield;Hairnet/cap;disposable gown	gloves;Masque N95 ou KN95;FFP2 of FFP3 respirators	Limit the use of the waiting room (and no objects placed on the tables) ;Only accept one accompanying person;Ventilation between each patient (> 15 min);produits de desinfection surfaces sols airborn desinfection	I dont know	Yes	Yes	4	8	Emergencies;All treatments with appropriate personal protective equipment;tout depend de l importance de la pandémie	Yes	Yes	Yes	No	No	63	1	0	0	0	0	0	0
Dentist	Female	None	Orthodontics	Private practice	yes	5	8	8	0	8	6	0	0	0	8	none	No antibodies	21/04/2020	Aucun symptôme	29/01/2020	I don't think I've been infected	Yes	Personal car or motocycle	Personal car or motocycle	J ai changé l’organisation des rendez vous et des protocoles	Clinical interview;Clinical examination;non-aerosols gererating acts;Aerosols gererating acts	100 – 150	gloves;Masque N95 ou KN95;FFP2 of FFP3 respirators;Safety googles;Hairnet/cap;disposable gown	Masque N95 ou KN95;FFP2 of FFP3 respirators;Safety googles	Limit the use of the waiting room (and no objects placed on the tables) ;Only accept one accompanying person;Ventilation between each patient (> 15 min)	I dont know	Yes	Yes	3	3	Teleconsultation;Emergencies	No	Yes	I dont know	No	No	54	1	0	0	0	0	0	0
Dentist	Female	Allergies;Enceinte	General practice	medical center	no	5	2	5	0	8	7	5	5	0	8	none	none	NA	Fatigue;Maux de tête	02/03/2020	I don't think I've been infected	Yes	Personal car or motocycle	Personal car or motocycle	I see fewer patients;I do/assist fewer acts	Clinical interview;Clinical examination	10 – 50	gloves;surgical mask;FFP2 of FFP3 respirators;Face shield;Hairnet/cap;disposable gown	surgical mask	Limit the use of the waiting room (and no objects placed on the tables) ;Only accept one accompanying person;Ventilation between each patient (> 15 min)	Yes	Yes	Yes	1	8	Emergencies	Yes	Yes	Yes	No	No	38	0	1	0	0	0	0	0
Dentist	Female	None	General practice	Private practice	no	7	1	9	9	8	1	0	1	1	2	none	none	NA	Fièvre;Frissons;Fatigue;Maux de gorge;Toux;Maux de tête;Myalgies/courbatures;troubles digestifs	20/02/2020	amis en vacance	Yes	Personal car or motocycle	Personal car or motocycle	I went back to my usual exercise	Clinical interview;Clinical examination;non-aerosols gererating acts;Aerosols gererating acts	10 – 50	gloves;surgical mask;Safety googles;Face shield;Hairnet/cap;disposable gown	surgical mask;Hairnet/cap;disposable gown	Limit the use of the waiting room (and no objects placed on the tables) ;Only accept one accompanying person	Yes	Yes	Yes	3	9	All treatments with appropriate personal protective equipment	No	No	No	No	No	40	1	0	0	0	0	0	0
Dentist	Female	Overweight	General practice	Private practice	no	7	1	9	1	8	6	2	7	7	2	none	none	NA	Aucun symptôme	NA	I don't think I've been infected	Yes	Personal car or motocycle	Personal car or motocycle	I see fewer patients;I do/assist fewer acts	Clinical interview;Clinical examination;non-aerosols gererating acts;Aerosols gererating acts	10 – 50	gloves;Masque N95 ou KN95;FFP2 of FFP3 respirators;Face shield;Hairnet/cap;disposable gown	Masque N95 ou KN95;FFP2 of FFP3 respirators;Hairnet/cap	Limit the use of the waiting room (and no objects placed on the tables) ;Only accept one accompanying person;Ventilation between each patient (> 15 min)	I dont know	Yes	Yes	1	5	Teleconsultation;Emergencies	No	Yes	Yes	No	No	37	0	0	1	0	0	0	0
Dentist	Male	Hypertension	General practice	Private practice	no	7	7	9	5	8	5	5	5	3	3	négative	No antibodies	04/07/2020	Aucun symptôme	NA	I don't think I've been infected	Yes	Personal car or motocycle	Personal car or motocycle	I went back to my usual exercise	Aerosols gererating acts	10 – 50	gloves;Masque N95 ou KN95;Safety googles	gloves;Masque N95 ou KN95	Limit the use of the waiting room (and no objects placed on the tables) ;Only accept one accompanying person;Ventilation between each patient (> 15 min)	Yes	Yes	Yes	2	6	All treatments with appropriate personal protective equipment	Yes	Yes	Yes	No	No	67	0	0	0	0	1	0	0
Dentist	Female	None	General practice	Private practice	no	10	10	10	6	10	9	9	8	8	10	none	none	NA	Aucun symptôme	NA	I don't think I've been infected	Yes	Personal car or motocycle	Personal car or motocycle	I see fewer patients	Clinical interview;non-aerosols gererating acts;Aerosols gererating acts	10 – 50	gloves;Masque N95 ou KN95;FFP2 of FFP3 respirators;Safety googles;Face shield;Hairnet/cap;shoe covers;disposable gown	Masque N95 ou KN95;Hairnet/cap;disposable gown	Limit the use of the waiting room (and no objects placed on the tables) ;Only accept one accompanying person;Ventilation between each patient (> 15 min)	I dont know	I dont know	Yes	3	6	Emergencies	No	No	I dont know	No	No	42	1	0	0	0	0	0	0
Dentist	Male	Allergies	General practice;Pratique limitée à l'odontologie conservatrice;Pratique limitée à la prothèse	Private practice	yes	0	1	8	0	5	5	0	5	0	5	none	none	NA	Rhinite;Agueusie	01/02/2020	I dont know	Yes	Personal car or motocycle	Personal car or motocycle	I went back to my usual exercise;I see fewer patients;I do/assist fewer acts	Clinical interview;Clinical examination;non-aerosols gererating acts;Aerosols gererating acts	10 – 50	gloves;Masque N95 ou KN95;FFP2 of FFP3 respirators;Safety googles;Face shield;Hairnet/cap;disposable gown	gloves;surgical mask;Masque N95 ou KN95;FFP2 of FFP3 respirators;Hairnet/cap	Limit the use of the waiting room (and no objects placed on the tables) ;Only accept one accompanying person;Ventilation between each patient (> 15 min);Approved air filtration system in the absence of a window	Yes	Yes	Yes	7	10	Teleconsultation;Emergencies;All treatments with appropriate personal protective equipment	Yes	Yes	Yes	No	No	41	0	1	0	0	0	0	0
Dentist	Female	PATHOLOGIE RESPIRATOIRE	General practice	Private practice	no	8	8	8	8	8	8	8	8	8	8	none	none	NA	Maux de gorge;Toux;Anosmie;Agueusie;Maux de tête	18/03/2020	ENSEIGNANT TESTE + AU COVID ET SYMPTOMATIQUE LORS FORMATION IMPLANTOLOGIE	Yes	Personal car or motocycle	Personal car or motocycle	I see fewer patients;I do/assist fewer acts	Clinical interview;Clinical examination;non-aerosols gererating acts;Aerosols gererating acts	10 – 50	gloves;surgical mask;Masque N95 ou KN95;FFP2 of FFP3 respirators;Safety googles;Face shield;Hairnet/cap;shoe covers;disposable gown	surgical mask;Masque N95 ou KN95;FFP2 of FFP3 respirators;Hairnet/cap	Limit the use of the waiting room (and no objects placed on the tables) ;Only accept one accompanying person;TRAVAILLER LA FENETRE OUVERTE	No	Yes	Yes	3	5	All treatments with appropriate personal protective equipment	No	No	No	No	No	34	0	0	0	0	0	0	0
Dentist	Male	None	General practice	Private practice	no	4	4	6	1	7	7	5	7	5	6	none	none	NA	Aucun symptôme	NA	I don't think I've been infected	Yes	Personal car or motocycle	Personal car or motocycle	I see fewer patients	Clinical interview;Clinical examination;non-aerosols gererating acts;Aerosols gererating acts	10 – 50	gloves;Masque N95 ou KN95;FFP2 of FFP3 respirators;Safety googles;Face shield;Hairnet/cap;disposable gown	Masque N95 ou KN95;FFP2 of FFP3 respirators	Limit the use of the waiting room (and no objects placed on the tables) ;Only accept one accompanying person;Ventilation between each patient (> 15 min)	I dont know	Yes	Yes	1	5	Teleconsultation	No	No	I dont know	No	No	62	1	0	0	0	0	0	0
Dentist	Female	Allergies	General practice;Oral surgery;Periodontics;Pratique limitée à la prothèse	Private practice	no	5	0	1	0	6	4	0	1	0	1	none	none	NA	Fièvre;Frissons;Fatigue;Maux de gorge;Toux;Anosmie;Agueusie;Maux de tête;Myalgies/courbatures	02/01/2020	I dont know	Yes	Personal car or motocycle	Personal car or motocycle	I see fewer patients;I do/assist fewer acts	Clinical interview;Clinical examination;non-aerosols gererating acts;Aerosols gererating acts	10 – 50	gloves;Masque N95 ou KN95;FFP2 of FFP3 respirators;Safety googles;Face shield;Hairnet/cap;disposable gown	Masque N95 ou KN95;FFP2 of FFP3 respirators;Safety googles;Hairnet/cap	Limit the use of the waiting room (and no objects placed on the tables) ;Only accept one accompanying person;Ventilation between each patient (> 15 min)	Yes	Yes	Yes	3	9	Teleconsultation;All treatments with appropriate personal protective equipment	No	I dont know	I dont know	No	No	34	0	1	0	0	0	0	0
Dentist	Male	None	General practice	Private practice	no	4	4	4	4	3	4	4	4	4	3	none	none	NA	Aucun symptôme	NA	I don't think I've been infected	Yes	Personal car or motocycle	Personal car or motocycle	I went back to my usual exercise	Clinical interview;Clinical examination;non-aerosols gererating acts;Aerosols gererating acts	50 – 100	gloves;FFP2 of FFP3 respirators;Safety googles;Face shield;Hairnet/cap;disposable gown	FFP2 of FFP3 respirators;Safety googles;Face shield;Hairnet/cap;disposable gown	Limit the use of the waiting room (and no objects placed on the tables) ;Only accept one accompanying person;Ventilation between each patient (> 15 min)	Yes	Yes	Yes	2	6	Teleconsultation;All treatments with appropriate personal protective equipment	Yes	Yes	Yes	No	No	63	1	0	0	0	0	0	0
Dentist	Female	None	General practice	medical center	yes	8	8	8	8	6	5	7	7	7	2	none	none	NA	Aucun symptôme	NA	I don't think I've been infected	Yes	Personal car or motocycle	Personal car or motocycle	I do/assist fewer acts	Aerosols gererating acts	10 – 50	gloves;Masque N95 ou KN95;Safety googles;Face shield;Hairnet/cap;disposable gown	surgical mask	Limit the use of the waiting room (and no objects placed on the tables) ;Only accept one accompanying person;Ventilation between each patient (> 15 min)	I dont know	I dont know	Yes	1	6	Emergencies	Yes	Yes	I dont know	No	Yes	46	1	0	0	0	0	0	0
Dentist	Male	None	General practice	Private practice	yes	2	2	3	3	3	2	2	3	3	3	négative	none	NA	Aucun symptôme	NA	I don't think I've been infected	Yes	Personal car or motocycle	Personal car or motocycle	I went back to my usual exercise	Clinical interview;Clinical examination;Aerosols gererating acts	10 – 50	gloves;Masque N95 ou KN95;FFP2 of FFP3 respirators;Safety googles;Face shield;Hairnet/cap;disposable gown	FFP2 of FFP3 respirators	Limit the use of the waiting room (and no objects placed on the tables) ;Only accept one accompanying person;Ventilation between each patient (> 15 min)	Yes	Yes	Yes	1	6	Emergencies	Yes	Yes	I dont know	No	No	63	1	0	0	0	0	0	0
Dentist	Female	Smoker	General practice;Et Implantology	Private practice	no	7	1	1	1	6	6	1	1	0	7	négative	none	NA	Aucun symptôme	NA	I don't think I've been infected	Yes	non mororized (walking, bike,...)	non mororized (walking, bike,...)	I see fewer patients;The paramedical staff around me is limited in number	Clinical interview;Clinical examination;non-aerosols gererating acts;Soins implants	10 – 50	gloves;Masque N95 ou KN95;Safety googles;Face shield;Hairnet/cap;disposable gown	surgical mask;Hairnet/cap;disposable gown	Limit the use of the waiting room (and no objects placed on the tables) ;Only accept one accompanying person;Ventilation between each patient (> 15 min);Aération systématique	Yes	Yes	Yes	8	8	All treatments with appropriate personal protective equipment	No	No	No	No	No	56	0	0	0	1	0	0	0
Dentist	Female	Hypertension	General practice	medical center	no	7	8	7	0	5	8	9	7	6	9	none	none	NA	Aucun symptôme	NA	I don't think I've been infected	Yes	Personal car or motocycle	Personal car or motocycle	I see fewer patients;I do/assist fewer acts	Clinical interview;Clinical examination;non-aerosols gererating acts;Aerosols gererating acts	10 – 50	gloves;Masque N95 ou KN95;FFP2 of FFP3 respirators;Safety googles;Face shield;Hairnet/cap;disposable gown	gloves;FFP2 of FFP3 respirators;Safety googles;Hairnet/cap;disposable gown	Limit the use of the waiting room (and no objects placed on the tables) ;Only accept one accompanying person;Ventilation between each patient (> 15 min)	I dont know	I dont know	Yes	3	5	Teleconsultation;Emergencies	No	No	I dont know	No	No	60	0	0	0	0	1	0	0
Dentist	Female	None	General practice	Private practice	yes	3	2	3	0	3	8	5	7	3	2	none	none	NA	Aucun symptôme	NA	I don't think I've been infected	Yes	Personal car or motocycle	Personal car or motocycle	I see fewer patients;I do/assist fewer acts	Clinical interview;Clinical examination;non-aerosols gererating acts;Aerosols gererating acts	10 – 50	gloves;Masque N95 ou KN95;FFP2 of FFP3 respirators;Face shield;Hairnet/cap;disposable gown	Masque N95 ou KN95;FFP2 of FFP3 respirators;Hairnet/cap	Limit the use of the waiting room (and no objects placed on the tables) ;Only accept one accompanying person;Ventilation between each patient (> 15 min)	Yes	Yes	Yes	3	5	All treatments with appropriate personal protective equipment	Yes	Yes	Yes	No	No	62	1	0	0	0	0	0	0
Dentist	Female	None	General practice	Private practice	no	6	6	7	6	8	7	7	6	6	8	none	none	NA	Aucun symptôme	NA	I don't think I've been infected	Yes	Personal car or motocycle	Personal car or motocycle	I went back to my usual exercise	Aerosols gererating acts	10 – 50	surgical mask;Safety googles	surgical mask;Safety googles	Limit the use of the waiting room (and no objects placed on the tables) ;Only accept one accompanying person;Ventilation between each patient (> 15 min)	Yes	Yes	Yes	4	5	Emergencies	No	No	I dont know	No	No	62	1	0	0	0	0	0	0
Dentist	Female	Allergies;COPD	General practice	Private practice	no	0	0	0	0	0	3	3	0	0	0	none	none	NA	Aucun symptôme	NA	I don't think I've been infected	Yes	Personal car or motocycle	Personal car or motocycle	I see fewer patients	Clinical interview;Clinical examination;non-aerosols gererating acts;Aerosols gererating acts	10 – 50	gloves;FFP2 of FFP3 respirators;Face shield;Hairnet/cap;shoe covers;disposable gown	surgical mask;Hairnet/cap;shoe covers;disposable gown	Limit the use of the waiting room (and no objects placed on the tables) ;Only accept one accompanying person;Ventilation between each patient (> 15 min);Approved air filtration system in the absence of a window	I dont know	Yes	Yes	1	4	Emergencies	No	Yes	Yes	No	No	38	0	1	0	0	0	0	0
Dentist	Male	Allergies;Smoker	General practice;avec pratique hebdomadaire implant et paro	Private practice	no	5	0	0	0	5	0	0	0	0	0	none	none	NA	Aucun symptôme	NA	I don't think I've been infected	Yes	non mororized (walking, bike,...)	non mororized (walking, bike,...)	I see fewer patients;I do/assist fewer acts	Clinical interview;Clinical examination;Aerosols gererating acts	10 – 50	gloves;surgical mask;FFP2 of FFP3 respirators;Face shield;Hairnet/cap;disposable gown	FFP2 of FFP3 respirators;Hairnet/cap;disposable gown	Ventilation between each patient (> 15 min);salle d'attente extérieure : espaces communs (acceuil entrée )masques obligatoires aucun patient ne se croise : gel hydro à l'entrée et à la sortie ( salle d'attente intérieure condamnée) : obligation port de masque dans le local : accueil personnalisé pour ne pas toucher aux portes et aux poignets :	Yes	Yes	Yes	5	10	je ne peux pas répondre à cette question sans aucune donnée sur la virulence et sur les consignes données	No	No	Yes	No	No	63	0	1	0	1	0	0	0
Dentist	Male	None	General practice	Private practice	yes	8	3	3	3	9	7	7	5	4	7	négative	none	13/04/2020	Aucun symptôme	NA	Partner, someone at home	Yes	Personal car or motocycle	Personal car or motocycle	I see fewer patients;The paramedical staff around me is limited in number	Clinical interview;Clinical examination;Aerosols gererating acts	50 – 100	gloves;surgical mask;FFP2 of FFP3 respirators;Safety googles;Face shield;Hairnet/cap;disposable gown	FFP2 of FFP3 respirators;Hairnet/cap;disposable gown	Limit the use of the waiting room (and no objects placed on the tables) ;Only accept one accompanying person;Ventilation between each patient (> 15 min)	Yes	Yes	Yes	7	8	Teleconsultation;All treatments with appropriate personal protective equipment	Yes	Yes	Yes	No	No	62	1	0	0	0	0	0	0
Dentist	Female	None	General practice	Private practice	no	0	1	10	0	0	10	10	10	10	10	none	none	NA	Aucun symptôme	NA	I dont know	Yes	Personal car or motocycle	Personal car or motocycle	I see fewer patients	Clinical interview;Clinical examination;non-aerosols gererating acts;Aerosols gererating acts	50 – 100	gloves;Masque N95 ou KN95;FFP2 of FFP3 respirators;Safety googles;Face shield;Hairnet/cap;shoe covers;disposable gown	Masque N95 ou KN95	Limit the use of the waiting room (and no objects placed on the tables) ;Only accept one accompanying person;Ventilation between each patient (> 15 min);Approved air filtration system in the absence of a window	Yes	Yes	Yes	10	5	All treatments with appropriate personal protective equipment	No	No	No	No	Yes	49	1	0	0	0	0	0	0
Dentist	Male	None	General practice	Private practice	no	2	0	0	0	6	6	1	2	1	5	none	none	NA	Aucun symptôme	NA	I don't think I've been infected	Yes	Personal car or motocycle	Personal car or motocycle	I went back to my usual exercise	Clinical interview;Clinical examination;non-aerosols gererating acts;Aerosols gererating acts	10 – 50	gloves;Masque N95 ou KN95;Safety googles;shoe covers;disposable gown	surgical mask;Safety googles	Limit the use of the waiting room (and no objects placed on the tables) ;Only accept one accompanying person;Ventilation between each patient (> 15 min)	Yes	Yes	Yes	2	2	Teleconsultation	No	I dont know	I dont know	No	No	51	1	0	0	0	0	0	0
Dentist	Male	None	General practice	Private practice	yes	7	2	8	4	7	2	2	2	2	2	none	none	NA	Toux	20/03/2020	I don't think I've been infected	Yes	Personal car or motocycle	Personal car or motocycle	I see fewer patients	Clinical interview;Clinical examination;non-aerosols gererating acts;Aerosols gererating acts	10 – 50	gloves;surgical mask;Masque N95 ou KN95;FFP2 of FFP3 respirators;Safety googles;Face shield;Hairnet/cap;shoe covers;disposable gown;Aeroshield (Innoralis) et Sterilair pro ( tecno gaaz)	surgical mask;shoe covers	Limit the use of the waiting room (and no objects placed on the tables) ;Only accept one accompanying person;Ventilation between each patient (> 15 min);Approved air filtration system in the absence of a window	Yes	Yes	Yes	4	10	Teleconsultation;Emergencies;All treatments with appropriate personal protective equipment	Yes	Yes	Yes	No	Yes	65	1	0	0	0	0	0	0
Dentist	Female	Allergies	General practice	Private practice	no	2	2	2	0	6	2	2	2	0	5	none	none	NA	Aucun symptôme	NA	I don't think I've been infected	Yes	Personal car or motocycle	Personal car or motocycle	I went back to my usual exercise;The paramedical staff around me is limited in number	Clinical interview;Clinical examination;non-aerosols gererating acts;Aerosols gererating acts	10 – 50	gloves;Masque N95 ou KN95;FFP2 of FFP3 respirators;Safety googles;Face shield;Hairnet/cap;shoe covers	gloves;surgical mask;Masque N95 ou KN95;FFP2 of FFP3 respirators;Safety googles;Face shield;Hairnet/cap;shoe covers	Limit the use of the waiting room (and no objects placed on the tables) ;Only accept one accompanying person;Ventilation between each patient (> 15 min)	I dont know	Yes	Yes	1	5	Emergencies	No	No	No	No	No	46	0	1	0	0	0	0	0
Dentist	Male	None	General practice	Private practice	yes	7	2	4	2	8	7	2	4	3	6	none	none	NA	Aucun symptôme	NA	I don't think I've been infected	Yes	Personal car or motocycle	Personal car or motocycle	I see fewer patients	Clinical examination;Aerosols gererating acts	50 – 100	gloves;surgical mask;Safety googles;Hairnet/cap;disposable gown	surgical mask;Hairnet/cap;disposable gown	Limit the use of the waiting room (and no objects placed on the tables) ;Only accept one accompanying person;Ventilation between each patient (> 15 min)	No	No	Yes	5	5	All treatments with appropriate personal protective equipment	No	No	I dont know	No	Yes	44	1	0	0	0	0	0	0
Dentist	Female	None	General practice	Private practice	yes	7	0	3	3	7	2	0	3	3	3	none	none	NA	Aucun symptôme	NA	I don't think I've been infected	Yes	Personal car or motocycle	Personal car or motocycle	I see fewer patients;I do/assist fewer acts	Clinical interview;Clinical examination;non-aerosols gererating acts;Aerosols gererating acts	10 – 50	gloves;Masque N95 ou KN95;FFP2 of FFP3 respirators;Safety googles;Face shield;Hairnet/cap;shoe covers;disposable gown;TABLIER	gloves;Masque N95 ou KN95;FFP2 of FFP3 respirators;Hairnet/cap;shoe covers	Limit the use of the waiting room (and no objects placed on the tables) ;Only accept one accompanying person;Ventilation between each patient (> 15 min)	Yes	Yes	Yes	5	6	All treatments with appropriate personal protective equipment	No	No	Yes	No	No	51	1	0	0	0	0	0	0
Dentist	Female	None	General practice	Private practice	no	5	6	3	0	5	6	5	5	5	6	négative	none	05/06/2020	Fièvre;Fatigue;Maux de tête;Myalgies/courbatures;Intestinaux	05/06/2020	I dont know	Yes	Personal car or motocycle	Personal car or motocycle	I see fewer patients	Clinical interview;Clinical examination;non-aerosols gererating acts;Aerosols gererating acts	10 – 50	gloves;Masque N95 ou KN95;FFP2 of FFP3 respirators;Safety googles;Face shield;Hairnet/cap;disposable gown	Masque N95 ou KN95;Hairnet/cap	Limit the use of the waiting room (and no objects placed on the tables) ;Only accept one accompanying person;Ventilation between each patient (> 15 min)	Yes	Yes	Yes	1	5	Emergencies	Yes	Yes	Yes	No	No	62	1	0	0	0	0	0	0
Dentist	Male	None	General practice	Private practice	yes	5	0	6	0	8	4	0	6	4	6	none	none	NA	Aucun symptôme	NA	I don't think I've been infected	Yes	Personal car or motocycle	non mororized (walking, bike,...)	I see fewer patients;I do/assist fewer acts	Clinical interview;Clinical examination;non-aerosols gererating acts;Aerosols gererating acts	10 – 50	gloves;FFP2 of FFP3 respirators;Safety googles;Face shield;Hairnet/cap	FFP2 of FFP3 respirators;Hairnet/cap	Limit the use of the waiting room (and no objects placed on the tables) ;Only accept one accompanying person;Ventilation between each patient (> 15 min)	Yes	Yes	Yes	8	8	All treatments with appropriate personal protective equipment	No	Yes	Yes	No	No	55	1	0	0	0	0	0	0
Dentist	Male	None	General practice	Private practice	no	2	0	3	2	0	1	0	1	2	0	none	none	NA	Aucun symptôme	NA	I don't think I've been infected	Yes	non mororized (walking, bike,...)	non mororized (walking, bike,...)	I went back to my usual exercise	TOUS	50 – 100	gloves;FFP2 of FFP3 respirators;Safety googles;Face shield;disposable gown	FFP2 of FFP3 respirators	Limit the use of the waiting room (and no objects placed on the tables) ;Only accept one accompanying person;Ventilation between each patient (> 15 min)	Yes	Yes	Yes	3	9	All treatments with appropriate personal protective equipment	No	I dont know	Yes	No	No	64	1	0	0	0	0	0	0
Dentist	Female	None	General practice	Private practice	no	7	7	8	4	7	5	5	5	5	3	négative	none	28/06/2020	Aucun symptôme	NA	I don't think I've been infected	Yes	Personal car or motocycle	Personal car or motocycle	I see fewer patients	Clinical interview;Clinical examination;non-aerosols gererating acts;Aerosols gererating acts	10 – 50	gloves;Masque N95 ou KN95;FFP2 of FFP3 respirators;Safety googles;Face shield;Hairnet/cap;disposable gown	surgical mask;Safety googles;Hairnet/cap	Limit the use of the waiting room (and no objects placed on the tables) ;Only accept one accompanying person;Ventilation between each patient (> 15 min);Approved air filtration system in the absence of a window	Yes	I dont know	Yes	3	7	Emergencies;All treatments with appropriate personal protective equipment	No	Yes	I dont know	No	No	49	1	0	0	0	0	0	0
Dentist	Female	None;Enceinte	General practice	Private practice	no	6	8	8	5	5	6	6	6	4	4	négative	No antibodies	20/05/2020	Aucun symptôme	NA	I don't think I've been infected	Yes	Personal car or motocycle	Personal car or motocycle	I went back to my usual exercise	Aerosols gererating acts	50 – 100	gloves;Masque N95 ou KN95;FFP2 of FFP3 respirators;Face shield;Hairnet/cap	Masque N95 ou KN95;Hairnet/cap	Only accept one accompanying person	I dont know	Yes	No	4	6	Teleconsultation	No	No	I dont know	No	No	30	1	0	0	0	0	0	0
Dentist	Male	Hypertension	General practice	Private practice	yes	5	5	9	9	2	2	5	8	8	2	none	none	NA	Aucun symptôme	NA	I don't think I've been infected	Yes	Personal car or motocycle	Personal car or motocycle	I went back to my usual exercise	Aerosols gererating acts	10 – 50	gloves;FFP2 of FFP3 respirators;Face shield;Hairnet/cap;shoe covers	gloves;surgical mask;Face shield	Limit the use of the waiting room (and no objects placed on the tables) ;Only accept one accompanying person;Ventilation between each patient (> 15 min)	Yes	Yes	Yes	6	9	Teleconsultation;Emergencies;All treatments with appropriate personal protective equipment	No	Yes	Yes	No	No	65	0	0	0	0	1	0	0
Dentist	Male	None	General practice	Private practice	no	2	2	5	3	5	4	2	6	5	3	none	none	NA	Aucun symptôme	NA	I don't think I've been infected	Yes	Personal car or motocycle	Personal car or motocycle	I went back to my usual exercise	Aerosols gererating acts	50 – 100	gloves;FFP2 of FFP3 respirators;Safety googles;Hairnet/cap;shoe covers	FFP2 of FFP3 respirators;Safety googles;Hairnet/cap;shoe covers	Limit the use of the waiting room (and no objects placed on the tables) ;Only accept one accompanying person;Approved air filtration system in the absence of a window	I dont know	I dont know	Yes	3	5	Emergencies	Yes	Yes	Yes	No	No	48	1	0	0	0	0	0	0
Dentist	Male	Heart disease;Overweight	General practice	Private practice	no	1	1	2	0	1	0	2	2	1	1	none	none	NA	Aucun symptôme	NA	I don't think I've been infected	Yes	Public transportation	Public transportation	I went back to my usual exercise;I see fewer patients	Aerosols gererating acts	10 – 50	gloves;Masque N95 ou KN95;FFP2 of FFP3 respirators;Face shield	FFP2 of FFP3 respirators	Limit the use of the waiting room (and no objects placed on the tables) ;Only accept one accompanying person;Ventilation between each patient (> 15 min)	I dont know	I dont know	Yes	1	1	Aucun : fermeture du cabinet	No	No	No	No	No	72	0	0	1	0	0	0	1
Dentist	Male	Smoker	General practice	Private practice	no	3	0	5	5	5	5	5	5	5	2	none	No antibodies	01/06/2020	Aucun symptôme	NA	I don't think I've been infected	Yes	Personal car or motocycle	Personal car or motocycle	I see fewer patients	Clinical interview;Clinical examination;non-aerosols gererating acts;Aerosols gererating acts	10 – 50	gloves;surgical mask;FFP2 of FFP3 respirators;Face shield;Hairnet/cap;disposable gown	surgical mask	Limit the use of the waiting room (and no objects placed on the tables) ;Only accept one accompanying person;Ventilation between each patient (> 15 min)	Yes	Yes	Yes	5	7	Emergencies	No	Yes	Yes	No	No	55	0	0	0	1	0	0	0
Dentist	Female	COPD;Smoker	General practice	medical center	no	7	5	9	8	10	8	3	5	2	7	none	none	NA	Aucun symptôme	NA	I don't think I've been infected	Yes	Personal car or motocycle	Personal car or motocycle	I see fewer patients	Aerosols gererating acts	10 – 50	gloves;Masque N95 ou KN95;Face shield;Hairnet/cap;disposable gown;Tablier	Masque N95 ou KN95;Hairnet/cap;disposable gown	Limit the use of the waiting room (and no objects placed on the tables) ;Only accept one accompanying person;Ventilation between each patient (> 15 min)	Yes	Yes	Yes	2	6	Teleconsultation	No	No	I dont know	No	No	50	0	0	0	1	0	0	0
Dentist	Female	Overweight	General practice	Public Hospital	no	3	5	10	10	5	7	3	8	8	8	none	No antibodies	02/07/2020	Fatigue;Rhinite;Maux de tête;Myalgies/courbatures	18/03/2020	I don't think I've been infected	Yes	Personal car or motocycle	Personal car or motocycle	I see fewer patients;I do/assist fewer acts;I only take care of emergencies;The paramedical staff around me is limited in number	Clinical interview;Clinical examination;non-aerosols gererating acts;Aerosols gererating acts	10 – 50	gloves;FFP2 of FFP3 respirators;Safety googles;Hairnet/cap;disposable gown	FFP2 of FFP3 respirators;Safety googles;Hairnet/cap	Limit the use of the waiting room (and no objects placed on the tables) ;Only accept one accompanying person	No	No	Yes	1	4	Emergencies	No	I dont know	I dont know	No	Yes	38	0	0	1	0	0	0	0
Assistant	Female	None	General practice	Private practice	no	0	0	0	0	10	0	0	0	0	10	none	No antibodies	10/07/2020	Aucun symptôme	NA	I don't think I've been infected	Yes	Personal car or motocycle	Personal car or motocycle	I see fewer patients;I do/assist fewer acts	Clinical interview;Clinical examination;non-aerosols gererating acts;Aerosols gererating acts	50 – 100	gloves;Masque N95 ou KN95;FFP2 of FFP3 respirators;Safety googles;Hairnet/cap;disposable gown	Masque N95 ou KN95;FFP2 of FFP3 respirators;Hairnet/cap	Limit the use of the waiting room (and no objects placed on the tables) ;Only accept one accompanying person;Ventilation between each patient (> 15 min)	Yes	Yes	No	10	10	All treatments with appropriate personal protective equipment	No	No	Yes	Yes	No	50	1	0	0	0	0	0	0
Dentist	Female	Allergies	General practice	Private practice	no	6	7	8	7	8	8	7	8	7	5	none	none	NA	Aucun symptôme	NA	I don't think I've been infected	Yes	Personal car or motocycle	Personal car or motocycle	I went back to my usual exercise	Clinical interview;Clinical examination;non-aerosols gererating acts;Aerosols gererating acts	10 – 50	gloves;Masque N95 ou KN95;FFP2 of FFP3 respirators;Safety googles;Face shield;Hairnet/cap;disposable gown	Masque N95 ou KN95;FFP2 of FFP3 respirators;Hairnet/cap;disposable gown	Limit the use of the waiting room (and no objects placed on the tables) ;Only accept one accompanying person;Ventilation between each patient (> 15 min)	I dont know	Yes	Yes	5	8	All treatments with appropriate personal protective equipment	No	No	I dont know	No	No	42	0	1	0	0	0	0	0
Dentist	Male	None	General practice	Private practice	no	2	4	2	0	4	0	2	1	0	0	none	none	NA	Aucun symptôme	NA	I don't think I've been infected	Yes	Personal car or motocycle	Personal car or motocycle	I see fewer patients	Clinical interview;Clinical examination;Aerosols gererating acts	50 – 100	gloves;Masque N95 ou KN95;Safety googles;Hairnet/cap;disposable gown	gloves;Masque N95 ou KN95;Hairnet/cap;disposable gown	Limit the use of the waiting room (and no objects placed on the tables) ;Only accept one accompanying person;Ventilation between each patient (> 15 min)	I dont know	I dont know	Yes	5	5	Teleconsultation	No	No	Yes	No	No	51	1	0	0	0	0	0	0
Dentist	Male	None	General practice	Private practice	no	5	1	9	8	9	9	9	9	9	9	none	none	NA	Aucun symptôme	NA	I don't think I've been infected	Yes	Personal car or motocycle	Personal car or motocycle	I do/assist fewer acts	Clinical interview	10 – 50	gloves;surgical mask;Masque N95 ou KN95;FFP2 of FFP3 respirators;Safety googles;Face shield;Hairnet/cap;shoe covers;disposable gown	Masque N95 ou KN95;FFP2 of FFP3 respirators	Limit the use of the waiting room (and no objects placed on the tables) ;Only accept one accompanying person;Ventilation between each patient (> 15 min);Approved air filtration system in the absence of a window	I dont know	I dont know	Yes	2	4	All treatments with appropriate personal protective equipment	No	No	Yes	No	No	55	1	0	0	0	0	0	0
Dentist	Male	None	General practice;plus ODF	Private practice	no	8	4	4	0	9	7	2	2	2	4	none	none	NA	Aucun symptôme	NA	I don't think I've been infected	Yes	Personal car or motocycle	Personal car or motocycle	I went back to my usual exercise	Clinical interview;Clinical examination;non-aerosols gererating acts;Aerosols gererating acts	10 – 50	gloves;Masque N95 ou KN95;Face shield;Hairnet/cap;disposable gown	Masque N95 ou KN95;Hairnet/cap	Limit the use of the waiting room (and no objects placed on the tables) ;Only accept one accompanying person;Ventilation between each patient (> 15 min)	Yes	Yes	Yes	3	8	All treatments with appropriate personal protective equipment	No	Yes	Yes	No	No	56	1	0	0	0	0	0	0
Dentist	Female	None	General practice	Private practice	yes	7	3	7	3	7	7	4	7	4	7	none	No antibodies	02/07/2020	Aucun symptôme	NA	I don't think I've been infected	Yes	Personal car or motocycle	Personal car or motocycle	I see fewer patients	Clinical examination;non-aerosols gererating acts;Aerosols gererating acts	10 – 50	gloves;Masque N95 ou KN95;FFP2 of FFP3 respirators;Face shield;Hairnet/cap;shoe covers;disposable gown	gloves;surgical mask;Masque N95 ou KN95;Face shield;Hairnet/cap;disposable gown	Limit the use of the waiting room (and no objects placed on the tables) ;Only accept one accompanying person;Ventilation between each patient (> 15 min)	Yes	Yes	Yes	1	7	Teleconsultation;All treatments with appropriate personal protective equipment	Yes	Yes	Yes	No	No	61	1	0	0	0	0	0	0
Dentist	Female	None	Orthodontics	medical center	no	0	1	1	1	1	3	6	8	4	2	none	none	NA	Aucun symptôme	NA	I don't think I've been infected	Yes	Personal car or motocycle	Personal car or motocycle	I see fewer patients;I do/assist fewer acts	Clinical interview;Clinical examination;non-aerosols gererating acts;Aerosols gererating acts	50 – 100	gloves;surgical mask;Masque N95 ou KN95;FFP2 of FFP3 respirators;Safety googles;Face shield;Hairnet/cap;shoe covers;disposable gown	surgical mask;Safety googles;Hairnet/cap	Limit the use of the waiting room (and no objects placed on the tables) ;Only accept one accompanying person;Approved air filtration system in the absence of a window	Yes	Yes	Yes	1	6	Teleconsultation;Emergencies;All treatments with appropriate personal protective equipment	Yes	I dont know	I dont know	No	No	41	1	0	0	0	0	0	0
Dentist	Female	None	General practice	Private practice	no	6	0	1	0	9	8	8	8	1	10	none	No antibodies	11/05/2020	Aucun symptôme	NA	I don't think I've been infected	Yes	Personal car or motocycle	Personal car or motocycle	I see fewer patients	Aerosols gererating acts	10 – 50	gloves;Masque N95 ou KN95;Safety googles;Face shield;Hairnet/cap;disposable gown	gloves;Masque N95 ou KN95;Hairnet/cap;disposable gown	Limit the use of the waiting room (and no objects placed on the tables) ;Only accept one accompanying person;Ventilation between each patient (> 15 min)	Yes	Yes	Yes	1	8	Emergencies;All treatments with appropriate personal protective equipment	Yes	Yes	I dont know	No	No	60	1	0	0	0	0	0	0
Dentist	Female	None	General practice	Private practice;medical center	yes	4	3	7	2	9	4	7	6	4	9	none	none	NA	Aucun symptôme	NA	I don't think I've been infected	Yes	Personal car or motocycle	Personal car or motocycle	I see fewer patients;I do/assist fewer acts	Clinical interview;Clinical examination;Aerosols gererating acts	10 – 50	gloves;surgical mask;Masque N95 ou KN95;FFP2 of FFP3 respirators;Safety googles;Face shield;Hairnet/cap;disposable gown	gloves;surgical mask;Masque N95 ou KN95;FFP2 of FFP3 respirators;Safety googles;Face shield;Hairnet/cap;disposable gown	Limit the use of the waiting room (and no objects placed on the tables) ;Only accept one accompanying person;Approved air filtration system in the absence of a window	No	Yes	Yes	1	6	Teleconsultation;Emergencies	No	No	Yes	No	No	56	1	0	0	0	0	0	0
Dentist	Male	None	General practice	Private practice	no	6	6	9	0	8	1	5	8	0	5	positive	IgM + and IgG +	20/05/2020	Fièvre;Fatigue;Syndrome de détresse respiratoire aiguë	11/03/2020	Patient	Yes	Personal car or motocycle	Personal car or motocycle	I went back to my usual exercise	non-aerosols gererating acts	10 – 50	gloves;FFP2 of FFP3 respirators;Safety googles;Face shield;disposable gown	surgical mask	Limit the use of the waiting room (and no objects placed on the tables) ;Only accept one accompanying person;Ventilation between each patient (> 15 min)	No	I dont know	Yes	1	8	Teleconsultation;All treatments with appropriate personal protective equipment	No	I dont know	I dont know	No	No	35	1	0	0	0	0	0	0
Dentist	Male	None	General practice	Private practice	yes	2	2	2	2	4	2	2	2	2	0	none	none	NA	Fatigue	NA	I don't think I've been infected	Yes	Personal car or motocycle	Personal car or motocycle	I see fewer patients	non-aerosols gererating acts	10 – 50	gloves;FFP2 of FFP3 respirators;Safety googles;disposable gown	Masque N95 ou KN95;Safety googles	Limit the use of the waiting room (and no objects placed on the tables) ;Only accept one accompanying person;Ventilation between each patient (> 15 min)	I dont know	I dont know	Yes	4	7	Emergencies	Yes	Yes	Yes	NA	NA	61	1	0	0	0	0	0	0
Dentist	Female	COPD	General practice	Private practice	no	8	5	8	0	8	7	6	8	6	6	none	none	05/06/2020	Aucun symptôme	NA	I don't think I've been infected	Yes	Personal car or motocycle	Personal car or motocycle	I see fewer patients;I do/assist fewer acts	Clinical interview;Clinical examination;non-aerosols gererating acts;Aerosols gererating acts	10 – 50	gloves;Masque N95 ou KN95;FFP2 of FFP3 respirators;Safety googles;Face shield;Hairnet/cap;disposable gown	Masque N95 ou KN95;FFP2 of FFP3 respirators;Hairnet/cap	Limit the use of the waiting room (and no objects placed on the tables) ;Only accept one accompanying person;Ventilation between each patient (> 15 min)	Yes	Yes	Yes	2	7	All treatments with appropriate personal protective equipment	No	Yes	Yes	No	No	1	0	0	0	0	0	0	0
Dentist	Female	Smoker	General practice	Private practice	no	8	6	9	7	9	5	4	4	4	7	none	none	NA	Aucun symptôme	NA	I don't think I've been infected	Yes	Public transportation	Personal car or motocycle	I see fewer patients;I do/assist fewer acts	Clinical interview;Clinical examination;non-aerosols gererating acts	10 – 50	gloves;Masque N95 ou KN95;Safety googles;Face shield;Hairnet/cap;shoe covers;disposable gown	gloves;surgical mask;Safety googles;Hairnet/cap;shoe covers;disposable gown	Limit the use of the waiting room (and no objects placed on the tables) ;Only accept one accompanying person;Ventilation between each patient (> 15 min);Approved air filtration system in the absence of a window	I dont know	I dont know	Yes	9	10	All treatments with appropriate personal protective equipment	No	Yes	Yes	No	No	55	0	0	0	1	0	0	0
Dentist	Female	None	Orthodontics	Private practice	yes	8	3	3	0	7	8	6	6	5	4	none	none	NA	Aucun symptôme	NA	I don't think I've been infected	Yes	Personal car or motocycle	Personal car or motocycle	I see fewer patients	Clinical interview;Clinical examination;non-aerosols gererating acts;Aerosols gererating acts	50 – 100	gloves;surgical mask;Masque N95 ou KN95;FFP2 of FFP3 respirators;Safety googles;Face shield;Hairnet/cap;disposable gown	surgical mask;Safety googles	Limit the use of the waiting room (and no objects placed on the tables) ;Only accept one accompanying person;Ventilation between each patient (> 15 min)	I dont know	I dont know	Yes	6	4	Emergencies;All treatments with appropriate personal protective equipment	Yes	Yes	I dont know	No	No	46	1	0	0	0	0	0	0
Dentist	Male	None	General practice	Private practice	no	0	0	0	0	2	0	1	10	0	0	none	none	NA	Aucun symptôme	NA	Pas contaminé	Yes	Personal car or motocycle	Personal car or motocycle	I see fewer patients;I do/assist fewer acts	Clinical interview;Clinical examination;non-aerosols gererating acts;Aerosols gererating acts	10 – 50	gloves;Masque N95 ou KN95;FFP2 of FFP3 respirators;Safety googles;Face shield;Hairnet/cap;shoe covers	Masque N95 ou KN95;FFP2 of FFP3 respirators;Safety googles;Face shield;Hairnet/cap;shoe covers	Limit the use of the waiting room (and no objects placed on the tables) ;Only accept one accompanying person	Yes	Yes	Yes	2	5	Teleconsultation;Emergencies	No	No	No	No	No	41	1	0	0	0	0	0	0
Dentist	Female	None	General practice	medical center	no	6	4	9	3	6	5	5	7	4	6	négative	none	30/04/2020	Aucun symptôme	NA	I don't think I've been infected	Yes	Personal car or motocycle	Personal car or motocycle	I went back to my usual exercise	Clinical interview;Clinical examination;non-aerosols gererating acts;Aerosols gererating acts	10 – 50	gloves;FFP2 of FFP3 respirators;Safety googles;Face shield;Hairnet/cap;disposable gown	gloves;surgical mask	Limit the use of the waiting room (and no objects placed on the tables) ;Only accept one accompanying person;Ventilation between each patient (> 15 min);Approved air filtration system in the absence of a window	Yes	Yes	Yes	3	7	Teleconsultation;Emergencies	No	I dont know	I dont know	No	Yes	61	1	0	0	0	0	0	0
Dentist	Male	None	General practice	Private practice	yes	10	0	0	0	10	7	0	0	3	10	none	No antibodies	10/07/2020	Aucun symptôme	NA	I don't think I've been infected	Yes	Personal car or motocycle	Personal car or motocycle	I see fewer patients;I do/assist fewer acts	Clinical interview;Clinical examination;non-aerosols gererating acts;Aerosols gererating acts	50 – 100	gloves;Masque N95 ou KN95;FFP2 of FFP3 respirators;Safety googles;Hairnet/cap;disposable gown	FFP2 of FFP3 respirators;Hairnet/cap	Limit the use of the waiting room (and no objects placed on the tables) ;Only accept one accompanying person;Ventilation between each patient (> 15 min)	Yes	Yes	No	10	10	All treatments with appropriate personal protective equipment	Yes	Yes	Yes	Yes	Yes	54	1	0	0	0	0	0	0
Dentist	Male	None	General practice	Private practice	yes	4	3	4	3	4	2	1	2	1	1	none	none	NA	Aucun symptôme	NA	I don't think I've been infected	Yes	Personal car or motocycle	Personal car or motocycle	I see fewer patients	Aerosols gererating acts	10 – 50	gloves;FFP2 of FFP3 respirators;Face shield;disposable gown	FFP2 of FFP3 respirators;disposable gown	Limit the use of the waiting room (and no objects placed on the tables) ;Only accept one accompanying person;Ventilation between each patient (> 15 min)	Yes	Yes	Yes	3	7	All treatments with appropriate personal protective equipment	Yes	Yes	Yes	No	No	65	1	0	0	0	0	0	0
Dentist	Male	None	General practice	Private practice	no	5	5	6	6	9	8	8	8	10	9	none	none	NA	Aucun symptôme	NA	I don't think I've been infected	Yes	Personal car or motocycle	Personal car or motocycle	I see fewer patients	Aerosols gererating acts	10 – 50	gloves;surgical mask;Masque N95 ou KN95;Face shield;disposable gown	Je ne reçois pas de patient	Limit the use of the waiting room (and no objects placed on the tables) ;Only accept one accompanying person;Ventilation between each patient (> 15 min)	No	I dont know	Yes	3	5	All treatments with appropriate personal protective equipment	No	I dont know	Yes	No	No	61	1	0	0	0	0	0	0
Dentist	Female	None	General practice	Private practice	no	7	1	2	1	9	8	6	6	8	9	none	none	NA	Aucun symptôme	NA	I don't think I've been infected	Yes	Personal car or motocycle	Personal car or motocycle	I went back to my usual exercise;I see fewer patients	Clinical interview;Clinical examination;non-aerosols gererating acts;Aerosols gererating acts	10 – 50	gloves;Masque N95 ou KN95;Face shield;Hairnet/cap;shoe covers;disposable gown	Masque N95 ou KN95;Hairnet/cap;shoe covers	Limit the use of the waiting room (and no objects placed on the tables) ;Only accept one accompanying person;Ventilation between each patient (> 15 min)	Yes	Yes	Yes	1	8	Teleconsultation;Emergencies	No	I dont know	Yes	No	No	55	1	0	0	0	0	0	0
Dentist	Female	None	General practice	Private practice	no	1	0	0	0	4	2	1	1	2	3	none	none	NA	Aucun symptôme	NA	I don't think I've been infected	Yes	Personal car or motocycle	Personal car or motocycle	I see fewer patients	Aerosols gererating acts	10 – 50	gloves;Masque N95 ou KN95;FFP2 of FFP3 respirators;Face shield;disposable gown	Masque N95 ou KN95;disposable gown	Limit the use of the waiting room (and no objects placed on the tables) ;Only accept one accompanying person;Ventilation between each patient (> 15 min);Approved air filtration system in the absence of a window	I dont know	I dont know	Yes	5	7	All treatments with appropriate personal protective equipment	No	I dont know	Yes	No	No	59	1	0	0	0	0	0	0
Dentist	Female	Panuveite œdème de la macula	General practice;Pratique limitée à l'Endodontics	Private practice	no	7	2	2	2	8	8	4	4	4	9	none	none	NA	Fatigue;Rhinite;Vertiges	20/03/2020	Patient;Someone from the para-medical staff (assistant, secretary...)	Yes	Personal car or motocycle	non mororized (walking, bike,...)	I see fewer patients;I do/assist fewer acts	Clinical interview;Clinical examination;Aerosols gererating acts	10 – 50	gloves;FFP2 of FFP3 respirators;Safety googles;Hairnet/cap;shoe covers;disposable gown	FFP2 of FFP3 respirators;disposable gown	Limit the use of the waiting room (and no objects placed on the tables) ;Only accept one accompanying person;Ventilation between each patient (> 15 min)	No	No	Yes	7	6	Teleconsultation;All treatments with appropriate personal protective equipment	No	Yes	Yes	No	No	58	0	0	0	0	0	0	0
Dentist	Female	None	General practice	Private practice	no	5	7	10	6	10	9	8	10	9	10	none	none	NA	Aucun symptôme	NA	I don't think I've been infected	Yes	Personal car or motocycle	Personal car or motocycle	I see fewer patients	Clinical interview;Clinical examination;non-aerosols gererating acts;Aerosols gererating acts	10 – 50	gloves;surgical mask;Masque N95 ou KN95;FFP2 of FFP3 respirators;Safety googles;Face shield;Hairnet/cap;disposable gown	gloves;surgical mask;Hairnet/cap	Limit the use of the waiting room (and no objects placed on the tables) ;Ventilation between each patient (> 15 min);Approved air filtration system in the absence of a window	I dont know	Yes	Yes	6	8	Teleconsultation;Emergencies;All treatments with appropriate personal protective equipment	No	I dont know	I dont know	No	No	41	1	0	0	0	0	0	0
Assistant	Female	Allergies	General practice	Private practice	no	9	7	10	4	5	8	8	10	5	4	none	none	NA	Aucun symptôme	NA	I don't think I've been infected	Yes	Public transportation	Personal car or motocycle	I do/assist fewer acts	Clinical interview;Clinical examination;non-aerosols gererating acts;Aerosols gererating acts	50 – 100	gloves;surgical mask;Face shield;Hairnet/cap;disposable gown	gloves;surgical mask;Face shield	Limit the use of the waiting room (and no objects placed on the tables) ;Only accept one accompanying person;Approved air filtration system in the absence of a window	I dont know	Yes	Yes	4	8	All treatments with appropriate personal protective equipment	No	I dont know	I dont know	No	No	54	0	1	0	0	0	0	0
Dentist	Female	Smoker	General practice	Private practice	no	5	3	8	9	8	5	0	7	7	3	none	none	NA	Aucun symptôme	NA	I don't think I've been infected	Yes	Personal car or motocycle	Personal car or motocycle	I see fewer patients	Clinical interview;Clinical examination;non-aerosols gererating acts;Aerosols gererating acts	50 – 100	gloves;Masque N95 ou KN95;FFP2 of FFP3 respirators;Face shield;Hairnet/cap;disposable gown	gloves;Masque N95 ou KN95;FFP2 of FFP3 respirators;Hairnet/cap;disposable gown	Limit the use of the waiting room (and no objects placed on the tables) ;Only accept one accompanying person;Approved air filtration system in the absence of a window	Yes	I dont know	Yes	2	8	All treatments with appropriate personal protective equipment	No	I dont know	I dont know	No	No	39	0	0	0	1	0	0	0
Dentist	Male	Splénectomie	General practice	Private practice	no	7	9	6	0	9	9	9	8	6	9	none	none	NA	Aucun symptôme	NA	I don't think I've been infected	Yes	Personal car or motocycle	Personal car or motocycle	I see fewer patients;The paramedical staff around me is limited in number	Clinical interview;Clinical examination;non-aerosols gererating acts;Aerosols gererating acts	10 – 50	gloves;Masque N95 ou KN95;FFP2 of FFP3 respirators;Safety googles;Face shield;Hairnet/cap;disposable gown	surgical mask;Safety googles	Limit the use of the waiting room (and no objects placed on the tables) ;Ventilation between each patient (> 15 min)	I dont know	I dont know	Yes	3	3	Teleconsultation	Yes	Yes	Yes	No	No	41	0	0	0	0	0	0	0
Dentist	Female	None	General practice	Private practice	no	8	6	5	5	10	7	8	9	8	10	none	none	NA	Aucun symptôme	NA	I don't think I've been infected	Yes	Personal car or motocycle	Personal car or motocycle	I see fewer patients	Clinical interview;Clinical examination;non-aerosols gererating acts;Aerosols gererating acts	10 – 50	gloves;Masque N95 ou KN95;Face shield;Hairnet/cap;disposable gown	Masque N95 ou KN95;Safety googles;Hairnet/cap;disposable gown	Limit the use of the waiting room (and no objects placed on the tables) ;Only accept one accompanying person;Ventilation between each patient (> 15 min);Approved air filtration system in the absence of a window	I dont know	I dont know	Yes	1	2	Teleconsultation;Emergencies	No	I dont know	I dont know	No	No	36	1	0	0	0	0	0	0
Dentist	Male	Smoker	General practice	Private practice	no	6	7	6	6	9	7	5	5	5	7	négative	none	25/04/2020	Fatigue;Toux;Myalgies/courbatures	15/04/2020	I don't think I've been infected	Yes	Personal car or motocycle	Personal car or motocycle	I see fewer patients	non-aerosols gererating acts;Aerosols gererating acts	10 – 50	gloves;Masque N95 ou KN95;FFP2 of FFP3 respirators;Face shield;Hairnet/cap;disposable gown	surgical mask	Limit the use of the waiting room (and no objects placed on the tables) ;Only accept one accompanying person;Ventilation between each patient (> 15 min)	I dont know	Yes	Yes	1	1	Emergencies	No	No	No	No	No	57	0	0	0	1	0	0	0
Dentist	Male	Smoker	General practice	Private practice	yes	1	2	2	2	10	1	5	5	1	10	négative	none	03/05/2020	Aucun symptôme	NA	I don't think I've been infected	Yes	Personal car or motocycle	Personal car or motocycle	I went back to my usual exercise	Aerosols gererating acts	50 – 100	gloves;surgical mask;Masque N95 ou KN95;Safety googles;Face shield;Hairnet/cap;disposable gown	Masque N95 ou KN95	Limit the use of the waiting room (and no objects placed on the tables) ;Only accept one accompanying person;Ventilation between each patient (> 15 min)	Yes	Yes	Yes	5	8	All treatments with appropriate personal protective equipment	No	No	No	No	No	67	0	0	0	1	0	0	0
Dentist	Male	None	General practice	Private practice	no	5	1	2	2	5	3	2	2	2	3	négative	No antibodies	0020-07-03	Frissons;Fatigue	0020-03-25	I dont know	Yes	non mororized (walking, bike,...)	non mororized (walking, bike,...)	I see fewer patients	Aerosols gererating acts	10 – 50	gloves;FFP2 of FFP3 respirators;Safety googles;Face shield;Hairnet/cap;disposable gown	gloves;FFP2 of FFP3 respirators;Safety googles;Face shield;Hairnet/cap	Limit the use of the waiting room (and no objects placed on the tables) ;Only accept one accompanying person;Ventilation between each patient (> 15 min)	Yes	Yes	Yes	5	3	All treatments with appropriate personal protective equipment	No	No	I dont know	Yes	Yes	53	1	0	0	0	0	0	0
Assistant	Female	purpura thrombopénique. GUERI	General practice	Private practice	yes	5	2	5	5	5	5	5	5	5	5	none	none	NA	Aucun symptôme	NA	I don't think I've been infected	Yes	Personal car or motocycle	Personal car or motocycle	I went back to my usual exercise	Clinical interview;Clinical examination;non-aerosols gererating acts	50 – 100	gloves;FFP2 of FFP3 respirators;Safety googles;Hairnet/cap;disposable gown	gloves;surgical mask;Safety googles;Hairnet/cap	Limit the use of the waiting room (and no objects placed on the tables) ;Only accept one accompanying person;Ventilation between each patient (> 15 min);pas de salle d'attente. 1 personne à la fois accueuil et cabinet. rdv par téléphone.	Yes	Yes	Yes	5	5	Teleconsultation;Emergencies;pas de test. pas de soins	No	No	No	NA	NA	56	0	0	0	0	0	0	0
Dentist	Male	None	General practice	Private practice	yes	0	0	1	0	7	0	0	1	0	0	none	none	NA	Aucun symptôme	NA	I don't think I've been infected	Yes	Personal car or motocycle	Personal car or motocycle	I went back to my usual exercise	Clinical interview;Clinical examination;non-aerosols gererating acts;Aerosols gererating acts	50 – 100	gloves;Masque N95 ou KN95;Safety googles	Masque N95 ou KN95;Safety googles	Limit the use of the waiting room (and no objects placed on the tables) ;Only accept one accompanying person;Ventilation between each patient (> 15 min)	Yes	Yes	Yes	7	8	All treatments with appropriate personal protective equipment	No	I dont know	Yes	No	No	51	1	0	0	0	0	0	0
Dentist	Male	Overweight;Smoker	General practice	Private practice	yes	4	4	6	1	4	7	5	7	7	8	none	none	NA	Aucun symptôme	NA	I don't think I've been infected	Yes	Personal car or motocycle	Personal car or motocycle	I see fewer patients;I do/assist fewer acts	Clinical interview;Clinical examination;non-aerosols gererating acts;Aerosols gererating acts	50 – 100	gloves;FFP2 of FFP3 respirators;Safety googles;Face shield;Hairnet/cap;disposable gown	surgical mask;Safety googles;Hairnet/cap	Limit the use of the waiting room (and no objects placed on the tables) ;Only accept one accompanying person;Ventilation between each patient (> 15 min)	No	No	Yes	2	4	Teleconsultation	Yes	Yes	Yes	No	Yes	43	0	0	1	1	0	0	0
Dentist	Male	None	General practice	Private practice	no	2	0	3	0	0	1	0	3	0	0	none	No antibodies	05/06/2020	Fatigue	05/02/2020	I don't think I've been infected	Yes	Personal car or motocycle	Personal car or motocycle	I went back to my usual exercise	Clinical interview;Clinical examination;non-aerosols gererating acts;Aerosols gererating acts	10 – 50	gloves;surgical mask;Masque N95 ou KN95;Safety googles;Face shield;Hairnet/cap;disposable gown	Safety googles	Limit the use of the waiting room (and no objects placed on the tables) ;Only accept one accompanying person;Approved air filtration system in the absence of a window	Yes	Yes	Yes	2	10	All treatments with appropriate personal protective equipment	No	No	Yes	No	No	58	1	0	0	0	0	0	0
Dentist	Female	Overweight	General practice	medical center	yes	9	7	10	7	9	5	5	9	7	9	none	none	NA	Aucun symptôme	NA	I don't think I've been infected	Yes	Personal car or motocycle	Personal car or motocycle	I see fewer patients	Clinical interview;Clinical examination;non-aerosols gererating acts;Aerosols gererating acts	50 – 100	gloves;surgical mask;Masque N95 ou KN95;FFP2 of FFP3 respirators;Safety googles;Face shield;Hairnet/cap;disposable gown	surgical mask;Safety googles;Face shield	Limit the use of the waiting room (and no objects placed on the tables) ;Only accept one accompanying person;Ventilation between each patient (> 15 min)	I dont know	Yes	Yes	4	7	Teleconsultation	Yes	Yes	No	No	No	55	0	0	1	0	0	0	0
Dentist	Female	Thyroïdectomie totale il y a 12ans	General practice	Private practice	no	3	1	3	1	4	2	1	2	2	3	négative	none	06/03/2020	Aucun symptôme	NA	I don't think I've been infected	Yes	non mororized (walking, bike,...)	Personal car or motocycle	I see fewer patients	Clinical interview;Clinical examination;non-aerosols gererating acts;Aerosols gererating acts	10 – 50	gloves;FFP2 of FFP3 respirators;Safety googles;Face shield;Hairnet/cap;disposable gown	surgical mask;FFP2 of FFP3 respirators;Hairnet/cap	Limit the use of the waiting room (and no objects placed on the tables) ;Only accept one accompanying person;Ventilation between each patient (> 15 min)	Yes	Yes	Yes	6	6	All treatments with appropriate personal protective equipment	Yes	Yes	I dont know	No	No	66	0	0	0	0	0	0	0
Dentist	Female	None	General practice	Private practice	yes	5	6	0	0	5	6	6	5	4	5	none	IgM + and IgG +	30/04/2020	Fièvre;Frissons;Fatigue;Maux de gorge;Maux de tête	24/02/2020	Someone when using public transport or during a trip (airport, train station ..)	Yes	Public transportation	Public transportation	I went back to my usual exercise	Clinical interview;Clinical examination;non-aerosols gererating acts;Aerosols gererating acts	10 – 50	gloves;Masque N95 ou KN95;FFP2 of FFP3 respirators;Face shield;Hairnet/cap;disposable gown	surgical mask;Safety googles;Hairnet/cap;disposable gown	Limit the use of the waiting room (and no objects placed on the tables) ;Only accept one accompanying person;Ventilation between each patient (> 15 min)	Yes	Yes	Yes	3	7	Teleconsultation;All treatments with appropriate personal protective equipment	Yes	I dont know	No	No	No	60	1	0	0	0	0	0	0
Dentist	Female	None	Periodontics	Private practice	no	7	2	5	0	3	5	3	5	1	3	none	none	NA	Aucun symptôme	NA	I don't think I've been infected	Yes	Personal car or motocycle	non mororized (walking, bike,...)	I see fewer patients	Clinical interview;Clinical examination;non-aerosols gererating acts;Aerosols gererating acts	10 – 50	gloves;Masque N95 ou KN95;FFP2 of FFP3 respirators;Safety googles;Face shield;Hairnet/cap;disposable gown;Pyjamas jetables	Masque N95 ou KN95;FFP2 of FFP3 respirators;Hairnet/cap;disposable gown	Limit the use of the waiting room (and no objects placed on the tables) ;Only accept one accompanying person;Approved air filtration system in the absence of a window	Yes	Yes	Yes	3	10	All treatments with appropriate personal protective equipment	Yes	Yes	Yes	No	No	46	1	0	0	0	0	0	0
Dentist	Male	Smoker	General practice	Private practice	no	7	8	8	8	8	7	7	8	7	8	none	none	NA	Aucun symptôme	NA	I don't think I've been infected	Yes	Personal car or motocycle	Personal car or motocycle	I see fewer patients	Clinical examination;non-aerosols gererating acts;Aerosols gererating acts	50 – 100	gloves;FFP2 of FFP3 respirators;Safety googles;Hairnet/cap;disposable gown	FFP2 of FFP3 respirators	Limit the use of the waiting room (and no objects placed on the tables) ;Ventilation between each patient (> 15 min)	I dont know	Yes	Yes	3	4	Emergencies	No	I dont know	I dont know	No	No	59	0	0	0	1	0	0	0
Dentist	Female	None	General practice	Private practice	yes	9	7	10	6	10	8	6	7	4	9	négative	none	NA	Crise de spasmophilie	01/05/2020	I don't think I've been infected	No, I haven't returned to work yet	NA	NA	NA	NA	NA	NA	NA	NA	NA	NA	NA	9	1	Je n’ai pas encore repris	No	I dont know	I dont know	No	No	42	1	0	0	0	0	0	0
Dentist	Female	None	General practice	Private practice	no	4	4	9	4	6	4	3	8	4	2	none	none	NA	Aucun symptôme	NA	I don't think I've been infected	Yes	Personal car or motocycle	Personal car or motocycle	I see fewer patients	Clinical interview;Clinical examination;non-aerosols gererating acts;Aerosols gererating acts	50 – 100	gloves;Masque N95 ou KN95;Safety googles;Face shield;Hairnet/cap;shoe covers;disposable gown	Masque N95 ou KN95;Safety googles;Hairnet/cap;disposable gown	Limit the use of the waiting room (and no objects placed on the tables) ;Only accept one accompanying person;Approved air filtration system in the absence of a window	I dont know	I dont know	Yes	1	8	Emergencies;All treatments with appropriate personal protective equipment	No	No	I dont know	No	No	51	1	0	0	0	0	0	0
Dentist	Female	None	General practice	Public Hospital;Private practice	yes	1	1	7	5	6	1	1	7	5	6	none	none	NA	Aucun symptôme	NA	I dont know	Yes	Personal car or motocycle	Personal car or motocycle	I went back to my usual exercise	Clinical interview;Clinical examination;non-aerosols gererating acts;Aerosols gererating acts	10 – 50	gloves;FFP2 of FFP3 respirators;Safety googles;Face shield;Hairnet/cap;disposable gown	gloves;FFP2 of FFP3 respirators;Safety googles;Hairnet/cap;disposable gown	Limit the use of the waiting room (and no objects placed on the tables) ;Only accept one accompanying person;Ventilation between each patient (> 15 min)	I dont know	Yes	Yes	5	5	Soins 'usuels' , avec EPI & des patients renforcés autant que faire ce peut.	No	No	I dont know	No	No	62	1	0	0	0	0	0	0
Dentist	Male	douleurs inérentes aux pincements dorso lombaire et lombo sacrée	General practice	Private practice	yes	3	2	2	0	4	2	2	3	1	2	none	none	NA	Aucun symptôme	NA	I don't think I've been infected	Yes	Personal car or motocycle	Personal car or motocycle	I see fewer patients	Clinical interview;Clinical examination;non-aerosols gererating acts;Aerosols gererating acts	10 – 50	gloves;FFP2 of FFP3 respirators;Safety googles;Face shield;Hairnet/cap;disposable gown	surgical mask;Safety googles	Limit the use of the waiting room (and no objects placed on the tables) ;Only accept one accompanying person;Ventilation between each patient (> 15 min);Approved air filtration system in the absence of a window	Yes	Yes	Yes	3	7	Teleconsultation;Emergencies;All treatments with appropriate personal protective equipment	No	No	Yes	No	Yes	60	0	0	0	0	0	0	0
Dentist	Male	Hypertension;Obésité	General practice	Private practice	no	1	1	5	1	7	0	2	2	1	0	none	none	NA	Aucun symptôme	NA	I don't think I've been infected	Yes	non mororized (walking, bike,...)	non mororized (walking, bike,...)	I went back to my usual exercise	Clinical interview;Clinical examination;non-aerosols gererating acts;Aerosols gererating acts	50 – 100	gloves;FFP2 of FFP3 respirators;Safety googles	FFP2 of FFP3 respirators	Limit the use of the waiting room (and no objects placed on the tables)	Yes	Yes	Yes	5	8	All treatments with appropriate personal protective equipment	Yes	Yes	Yes	No	No	60	0	0	0	0	1	0	0
Dentist	Male	None	General practice	Private practice	yes	1	0	5	3	4	2	0	4	3	2	none	none	NA	Aucun symptôme	NA	I dont know	Yes	Personal car or motocycle	Personal car or motocycle	I see fewer patients	Clinical interview;Clinical examination;non-aerosols gererating acts;Aerosols gererating acts	50 – 100	gloves;Masque N95 ou KN95;FFP2 of FFP3 respirators;Safety googles	Masque N95 ou KN95;FFP2 of FFP3 respirators	Limit the use of the waiting room (and no objects placed on the tables) ;Only accept one accompanying person;Ventilation between each patient (> 15 min)	I dont know	Yes	Yes	4	8	Teleconsultation;Emergencies;All treatments with appropriate personal protective equipment	No	I dont know	Yes	No	No	31	1	0	0	0	0	0	0
Dentist	Male	arteriopathie oblitérante, anticoagulants	General practice	Private practice	no	7	5	7	4	9	7	5	7	4	7	none	No antibodies	15/06/2020	Myalgies/courbatures	20/05/2020	I don't think I've been infected	Yes	Personal car or motocycle	Personal car or motocycle	I see fewer patients;I do/assist fewer acts;The paramedical staff around me is limited in number	Clinical interview;Clinical examination;non-aerosols gererating acts;Aerosols gererating acts	10 – 50	gloves;Masque N95 ou KN95;FFP2 of FFP3 respirators;Safety googles;Hairnet/cap;disposable gown	Masque N95 ou KN95;FFP2 of FFP3 respirators;Hairnet/cap;disposable gown	Limit the use of the waiting room (and no objects placed on the tables) ;Only accept one accompanying person;Ventilation between each patient (> 15 min)	Yes	Yes	Yes	2	5	Teleconsultation;Emergencies;All treatments with appropriate personal protective equipment	No	I dont know	Yes	No	No	53	0	0	0	0	0	0	0
Dentist	Female	None	General practice	Private practice	no	5	5	3	7	8	6	6	5	7	6	none	none	NA	Fatigue	NA	I dont know	Yes	Personal car or motocycle	Personal car or motocycle	I see fewer patients;I only take care of emergencies;Urgence ou soins programmé urgents prévus durant confinement	Clinical interview;Clinical examination;non-aerosols gererating acts;Aerosols gererating acts	10 – 50	gloves;surgical mask;Masque N95 ou KN95;FFP2 of FFP3 respirators;Face shield;Hairnet/cap;disposable gown	gloves;surgical mask;Masque N95 ou KN95;FFP2 of FFP3 respirators;Face shield;Hairnet/cap;disposable gown	Limit the use of the waiting room (and no objects placed on the tables) ;Only accept one accompanying person;Ventilation between each patient (> 15 min)	Yes	Yes	Yes	3	7	Teleconsultation;Emergencies;All treatments with appropriate personal protective equipment;Priorité aux soins urgents	Yes	I dont know	I dont know	NA	NA	34	1	0	0	0	0	0	0
Dentist	Female	Allergies;Hypertension;Obésité;Reflux	General practice	Private practice	yes	5	4	2	2	7	7	8	6	6	3	none	No antibodies	30/06/2020	Aucun symptôme	NA	I don't think I've been infected	Yes	Personal car or motocycle	Personal car or motocycle	I see fewer patients	Clinical interview;non-aerosols gererating acts;Aerosols gererating acts	10 – 50	gloves;surgical mask;Masque N95 ou KN95;FFP2 of FFP3 respirators;Safety googles;Face shield;Hairnet/cap;disposable gown	surgical mask;Safety googles	Limit the use of the waiting room (and no objects placed on the tables) ;Only accept one accompanying person;Ventilation between each patient (> 15 min);Lampe uvc et nocospray	No	I dont know	No	4	8	Teleconsultation	No	I dont know	I dont know	No	No	68	0	1	0	0	1	0	0
Dentist	Female	hypothyroidie	General practice	Private practice	yes	8	0	0	0	8	7	3	6	3	7	none	none	NA	Aucun symptôme	NA	I don't think I've been infected	Yes	non mororized (walking, bike,...)	non mororized (walking, bike,...)	I see fewer patients;I do/assist fewer acts	non-aerosols gererating acts;Aerosols gererating acts	10 – 50	gloves;FFP2 of FFP3 respirators;Safety googles;Face shield;Hairnet/cap;disposable gown	FFP2 of FFP3 respirators;Safety googles;Face shield;Hairnet/cap	Limit the use of the waiting room (and no objects placed on the tables) ;Only accept one accompanying person;Ventilation between each patient (> 15 min)	Yes	Yes	Yes	3	8	Teleconsultation;Emergencies	No	I dont know	Yes	No	No	49	0	0	0	0	0	0	0
Dentist	Male	None	General practice	Private practice	no	5	2	3	4	3	2	3	3	3	1	none	No antibodies	07/01/2020	Aucun symptôme	10/10/2010	I don't think I've been infected	Yes	Personal car or motocycle	Personal car or motocycle	I see fewer patients	Aerosols gererating acts	10 – 50	gloves;Masque N95 ou KN95;FFP2 of FFP3 respirators;Safety googles;Hairnet/cap;disposable gown	surgical mask;Hairnet/cap	Limit the use of the waiting room (and no objects placed on the tables) ;Ventilation between each patient (> 15 min)	Yes	Yes	Yes	4	9	All treatments with appropriate personal protective equipment	Yes	Yes	Yes	No	No	31	1	0	0	0	0	0	0
Dentist	Female	Cancer	General practice	Private practice	no	5	5	7	4	7	7	5	6	3	6	none	none	NA	Fatigue;Maux de tête	NA	I don't think I've been infected	Yes	Personal car or motocycle	Personal car or motocycle	I see fewer patients	Clinical examination;non-aerosols gererating acts;Aerosols gererating acts	10 – 50	gloves;Masque N95 ou KN95;FFP2 of FFP3 respirators;Safety googles;Face shield;Hairnet/cap;disposable gown	Masque N95 ou KN95;FFP2 of FFP3 respirators;Face shield;Hairnet/cap;disposable gown	Limit the use of the waiting room (and no objects placed on the tables) ;Only accept one accompanying person;Ventilation between each patient (> 15 min)	Yes	Yes	Yes	1	5	All treatments with appropriate personal protective equipment	No	Yes	Yes	No	No	64	0	0	0	0	0	1	0
Dentist	Male	None	General practice	Public Hospital;Private practice	no	2	2	5	9	4	8	8	9	9	8	none	none	NA	Aucun symptôme	NA	I don't think I've been infected	Yes	non mororized (walking, bike,...)	non mororized (walking, bike,...)	I see fewer patients	Clinical examination;Aerosols gererating acts	50 – 100	gloves;Masque N95 ou KN95;Safety googles;Face shield;Hairnet/cap	Masque N95 ou KN95	Limit the use of the waiting room (and no objects placed on the tables) ;Only accept one accompanying person;Ventilation between each patient (> 15 min)	I dont know	I dont know	Yes	10	6	Teleconsultation;Emergencies	No	Yes	Yes	No	Yes	35	1	0	0	0	0	0	0
Dentist	Male	Polytraumatismes accidentels	General practice	Private practice	no	2	0	2	0	2	2	2	2	2	2	none	none	NA	Aucun symptôme	NA	I don't think I've been infected	Yes	Personal car or motocycle	Personal car or motocycle	I see fewer patients;I do/assist fewer acts	non-aerosols gererating acts	50 – 100	gloves;FFP2 of FFP3 respirators;Safety googles;Face shield;Hairnet/cap;disposable gown	FFP2 of FFP3 respirators;Face shield;Hairnet/cap;disposable gown	Limit the use of the waiting room (and no objects placed on the tables) ;Only accept one accompanying person;Ventilation between each patient (> 15 min)	Yes	I dont know	No	5	3	Emergencies	Yes	Yes	Yes	No	No	64	0	0	0	0	0	0	0
Dentist	Female	Thyroidite d hashimoto	Periodontics	Private practice	yes	8	5	9	5	10	5	5	7	0	0	none	none	NA	Aucun symptôme	NA	I don't think I've been infected	Yes	Public transportation	Personal car or motocycle	I do/assist fewer acts	Aerosols gererating acts	10 – 50	gloves;FFP2 of FFP3 respirators;Face shield;Hairnet/cap;disposable gown	gloves;surgical mask;Hairnet/cap	Limit the use of the waiting room (and no objects placed on the tables) ;Ventilation between each patient (> 15 min);Approved air filtration system in the absence of a window	Yes	Yes	Yes	2	10	All treatments with appropriate personal protective equipment	No	No	No	No	No	49	0	0	0	0	0	0	0
Dentist	Male	Heart disease	General practice	Private practice	yes	6	5	5	0	2	6	6	5	5	7	négative	none	08/07/2020	Aucun symptôme	NA	I don't think I've been infected	Yes	Personal car or motocycle	Personal car or motocycle	I went back to my usual exercise	non-aerosols gererating acts	50 – 100	gloves;FFP2 of FFP3 respirators;Hairnet/cap;disposable gown	surgical mask	Limit the use of the waiting room (and no objects placed on the tables) ;Approved air filtration system in the absence of a window	No	No	Yes	3	5	All treatments with appropriate personal protective equipment	Yes	Yes	Yes	No	No	68	0	0	0	0	0	0	1
Dentist	Male	Hypertension	General practice	Private practice	no	6	6	7	3	5	7	2	2	0	3	positive	none	23/03/2020	Fièvre;Fatigue;Toux	16/03/2020	Patient	Yes	non mororized (walking, bike,...)	non mororized (walking, bike,...)	I see fewer patients	Clinical examination;non-aerosols gererating acts;Aerosols gererating acts	10 – 50	gloves;FFP2 of FFP3 respirators;Safety googles;Hairnet/cap	gloves;Masque N95 ou KN95;Safety googles;Hairnet/cap	Limit the use of the waiting room (and no objects placed on the tables) ;Only accept one accompanying person;Ventilation between each patient (> 15 min)	Yes	Yes	No	6	8	All treatments with appropriate personal protective equipment	Yes	Yes	I dont know	No	No	55	0	0	0	0	1	0	0
Dentist	Male	None	Oral surgery	Public Hospital;Private practice	no	1	0	1	1	1	1	0	0	0	1	none	No antibodies	27/06/2020	Aucun symptôme	NA	I don't think I've been infected	Yes	non mororized (walking, bike,...)	non mororized (walking, bike,...)	I went back to my usual exercise	Consultations et interventions de chirurgie orale	50 – 100	gloves;surgical mask;Masque N95 ou KN95;Safety googles;Hairnet/cap	gloves;surgical mask;Safety googles;Hairnet/cap	Limit the use of the waiting room (and no objects placed on the tables) ;Only accept one accompanying person	Yes	Yes	Yes	8	10	All treatments with appropriate personal protective equipment	Yes	Yes	Yes	No	No	67	1	0	0	0	0	0	0
Dentist	Female	None	General practice	Private practice	no	7	1	8	7	7	7	0	6	6	8	none	IgM + and IgG +	01/07/2020	Fièvre;Toux;Anosmie;Agueusie;Dyspnée;Maux de tête;Myalgies/courbatures	09/03/2020	Patient;Someone from the medical staff (Dentist, doctor, pharmacist...)	Yes	Personal car or motocycle	Personal car or motocycle	I see fewer patients;I do/assist fewer acts	non-aerosols gererating acts;Aerosols gererating acts	10 – 50	gloves;Masque N95 ou KN95;FFP2 of FFP3 respirators;Safety googles;Face shield;Hairnet/cap;disposable gown	Masque N95 ou KN95;Hairnet/cap	Limit the use of the waiting room (and no objects placed on the tables) ;Ventilation between each patient (> 15 min);Pas s’accompagnant, seul les patients avec rdv rentrent dans le cqbinet	Yes	Yes	Yes	5	7	Teleconsultation;Emergencies	Yes	Yes	Yes	No	Yes	36	1	0	0	0	0	0	0
Dentist	Female	Hypothyroidie	Orthodontics	Private practice	no	8	9	9	5	8	6	6	5	1	3	none	none	NA	Aucun symptôme	NA	I don't think I've been infected	Yes	Personal car or motocycle	Personal car or motocycle	I went back to my usual exercise	Clinical examination;non-aerosols gererating acts;Aerosols gererating acts	10 – 50	gloves;Masque N95 ou KN95;Safety googles;Hairnet/cap;disposable gown	gloves;Masque N95 ou KN95;Safety googles;Hairnet/cap;disposable gown	Limit the use of the waiting room (and no objects placed on the tables) ;Only accept one accompanying person;Ventilation between each patient (> 15 min)	I dont know	Yes	Yes	3	5	Teleconsultation;Emergencies	Yes	Yes	Yes	No	No	46	0	0	0	0	0	0	0
Dentist	Male	None	General practice	Private practice	yes	0	2	4	1	1	3	3	4	3	3	none	none	NA	Aucun symptôme	NA	I don't think I've been infected	Yes	Personal car or motocycle	Personal car or motocycle	I see fewer patients	Clinical interview;non-aerosols gererating acts	50 – 100	gloves;Masque N95 ou KN95;FFP2 of FFP3 respirators;Safety googles;Hairnet/cap;disposable gown	surgical mask	Limit the use of the waiting room (and no objects placed on the tables) ;Only accept one accompanying person;Ventilation between each patient (> 15 min)	Yes	Yes	Yes	4	8	All treatments with appropriate personal protective equipment	Yes	Yes	I dont know	No	No	59	1	0	0	0	0	0	0
Dentist	Male	Allergies	General practice	Private practice	no	4	1	1	1	3	2	0	0	0	4	none	none	NA	Aucun symptôme	NA	I don't think I've been infected	Yes	Personal car or motocycle	Personal car or motocycle	I went back to my usual exercise;I see fewer patients	Clinical examination;non-aerosols gererating acts;Aerosols gererating acts	10 – 50	gloves;surgical mask;Masque N95 ou KN95;Safety googles;Face shield;Hairnet/cap;disposable gown	surgical mask;Masque N95 ou KN95	Limit the use of the waiting room (and no objects placed on the tables) ;Only accept one accompanying person;Ventilation between each patient (> 15 min)	No	No	Yes	5	9	All treatments with appropriate personal protective equipment	Yes	Yes	Yes	No	No	40	0	1	0	0	0	0	0
Dentist	Female	None	General practice	Private practice	no	7	4	3	3	8	4	2	3	3	8	none	none	NA	Aucun symptôme	NA	I don't think I've been infected	Yes	Personal car or motocycle	Personal car or motocycle	I see fewer patients	Clinical interview;Clinical examination;non-aerosols gererating acts;Aerosols gererating acts	10 – 50	gloves;FFP2 of FFP3 respirators;Safety googles;Hairnet/cap;disposable gown	gloves;FFP2 of FFP3 respirators;Hairnet/cap	Limit the use of the waiting room (and no objects placed on the tables) ;Only accept one accompanying person;Ventilation between each patient (> 15 min)	Yes	Yes	Yes	2	9	All treatments with appropriate personal protective equipment	No	No	Yes	No	No	44	1	0	0	0	0	0	0
Dentist	Male	None	General practice	Private practice	yes	6	1	2	0	7	5	2	3	0	7	none	none	NA	Aucun symptôme	NA	I don't think I've been infected	Yes	Personal car or motocycle	Personal car or motocycle	I see fewer patients;I do/assist fewer acts	Clinical interview;Clinical examination;non-aerosols gererating acts;Aerosols gererating acts	10 – 50	gloves;surgical mask;Masque N95 ou KN95;FFP2 of FFP3 respirators;Safety googles;Hairnet/cap;Tablier jetable	gloves;surgical mask;Safety googles;Hairnet/cap;Tablier jetable	Limit the use of the waiting room (and no objects placed on the tables) ;Ventilation between each patient (> 15 min)	I dont know	Yes	Yes	2	4	All treatments with appropriate personal protective equipment	Yes	Yes	Yes	No	No	40	1	0	0	0	0	0	0
Dentist	Male	Allergies	General practice	Private practice	yes	7	0	5	0	7	5	0	2	2	5	none	none	NA	Aucun symptôme	NA	I don't think I've been infected	Yes	Personal car or motocycle	Personal car or motocycle	I went back to my usual exercise;I see fewer patients;I do/assist fewer acts	Clinical interview;Clinical examination;non-aerosols gererating acts;Aerosols gererating acts	10 – 50	gloves;FFP2 of FFP3 respirators;Safety googles;Face shield;Hairnet/cap;disposable gown	FFP2 of FFP3 respirators;Safety googles;Hairnet/cap	Limit the use of the waiting room (and no objects placed on the tables) ;Only accept one accompanying person;Ventilation between each patient (> 15 min)	Yes	Yes	Yes	3	9	Teleconsultation;Emergencies;All treatments with appropriate personal protective equipment	No	Yes	Yes	No	No	59	0	1	0	0	0	0	0
Dentist	Female	Allergies	Orthodontics	Private practice	no	7	7	7	0	7	7	7	7	3	4	none	No antibodies	04/07/2020	Fièvre;Fatigue;Toux;Dyspnée;Maux de tête;Vertiges;Myalgies/courbatures	16/03/2020	Patient	Yes	Personal car or motocycle	Personal car or motocycle	I see fewer patients;I do/assist fewer acts	Clinical interview;Clinical examination;non-aerosols gererating acts;Aerosols gererating acts	100 – 150	gloves;Masque N95 ou KN95;Safety googles;Face shield;Hairnet/cap;disposable gown	gloves;surgical mask;Safety googles;Hairnet/cap;disposable gown	Limit the use of the waiting room (and no objects placed on the tables) ;Only accept one accompanying person;Ventilation between each patient (> 15 min)	I dont know	Yes	Yes	3	8	All treatments with appropriate personal protective equipment	Yes	Yes	Yes	No	Yes	41	0	1	0	0	0	0	0
Dentist	Female	None	General practice	Private practice	no	8	8	9	0	10	8	8	6	8	9	négative	none	10/04/2020	Fièvre;Frissons;Fatigue;Toux;Vertiges	03/04/2020	I dont know	Yes	non mororized (walking, bike,...)	non mororized (walking, bike,...)	I see fewer patients;I do/assist fewer acts	Clinical interview;Clinical examination;non-aerosols gererating acts;Aerosols gererating acts	10 – 50	gloves;Masque N95 ou KN95;FFP2 of FFP3 respirators;Safety googles;Face shield;Hairnet/cap;shoe covers;disposable gown	gloves;Masque N95 ou KN95;FFP2 of FFP3 respirators;Safety googles;Hairnet/cap;shoe covers	Limit the use of the waiting room (and no objects placed on the tables) ;Only accept one accompanying person;Ventilation between each patient (> 15 min)	I dont know	Yes	Yes	1	8	Teleconsultation;Emergencies	No	Yes	Yes	No	No	40	1	0	0	0	0	0	0
Dentist	Male	None	General practice	Private practice	no	2	1	4	0	3	2	3	4	0	4	none	none	NA	Aucun symptôme	NA	I dont know	Yes	Personal car or motocycle	Personal car or motocycle	I see fewer patients;I do/assist fewer acts	Clinical interview;Clinical examination;non-aerosols gererating acts;Aerosols gererating acts	10 – 50	gloves;FFP2 of FFP3 respirators;Hairnet/cap;disposable gown	FFP2 of FFP3 respirators;Hairnet/cap;disposable gown	Limit the use of the waiting room (and no objects placed on the tables) ;Only accept one accompanying person;Ventilation between each patient (> 15 min)	I dont know	I dont know	Yes	7	8	Teleconsultation;Emergencies;All treatments with appropriate personal protective equipment	Yes	Yes	I dont know	No	No	44	1	0	0	0	0	0	0
Dentist	Female	Overweight	General practice	Private practice	no	8	7	8	8	10	9	8	8	9	10	none	none	NA	Aucun symptôme	NA	Patient	Yes	Personal car or motocycle	Personal car or motocycle	I see fewer patients	Clinical interview;Clinical examination;non-aerosols gererating acts;Aerosols gererating acts	50 – 100	gloves;surgical mask;Masque N95 ou KN95;FFP2 of FFP3 respirators;Safety googles;Hairnet/cap;disposable gown	Masque N95 ou KN95;FFP2 of FFP3 respirators	Limit the use of the waiting room (and no objects placed on the tables) ;Only accept one accompanying person;Ventilation between each patient (> 15 min)	Yes	Yes	No	9	8	All treatments with appropriate personal protective equipment	No	No	Yes	No	No	53	0	0	1	0	0	0	0
Dentist	Female	None	General practice	Private practice	yes	3	4	5	1	7	2	5	4	4	5	none	none	NA	Aucun symptôme	NA	I don't think I've been infected	Yes	non mororized (walking, bike,...)	non mororized (walking, bike,...)	I see fewer patients	Global	10 – 50	gloves;FFP2 of FFP3 respirators;Face shield;Hairnet/cap	gloves;FFP2 of FFP3 respirators;Face shield;Hairnet/cap	Limit the use of the waiting room (and no objects placed on the tables) ;Only accept one accompanying person;Ventilation between each patient (> 15 min)	Yes	Yes	Yes	1	5	Emergencies	Yes	Yes	Yes	No	No	34	1	0	0	0	0	0	0
Dentist	Female	Allergies	General practice	Private practice	no	4	1	8	7	8	7	1	7	7	8	none	no IgM and IgG +	02/07/2020	Fatigue;Anosmie;Agueusie;Maux de tête	17/03/2020	Someone from the medical staff (Dentist, doctor, pharmacist...)	Yes	Personal car or motocycle	Personal car or motocycle	I see fewer patients	Clinical interview;Clinical examination;non-aerosols gererating acts;Aerosols gererating acts	10 – 50	gloves;Masque N95 ou KN95;FFP2 of FFP3 respirators;Safety googles;Face shield;Hairnet/cap;disposable gown	Masque N95 ou KN95;FFP2 of FFP3 respirators;Safety googles	Ventilation between each patient (> 15 min);Pas d'accompagnant, pas de salle d'attente, ni accès aux toilettes, bain de bouche à la betadine, désinfection mains et chaussures des patients	Yes	Yes	Yes	2	3	Teleconsultation;Emergencies	Yes	Yes	Yes	No	No	36	0	1	0	0	0	0	0
Dentist	Male	None	General practice	Private practice	yes	1	2	2	0	3	1	1	1	0	2	none	none	NA	Aucun symptôme	NA	I don't think I've been infected	Yes	Personal car or motocycle	Personal car or motocycle	I see fewer patients	Clinical interview;Clinical examination;Aerosols gererating acts	10 – 50	gloves;FFP2 of FFP3 respirators;Safety googles;Hairnet/cap;disposable gown	surgical mask	Limit the use of the waiting room (and no objects placed on the tables) ;Only accept one accompanying person	Yes	Yes	No	3	8	Emergencies;All treatments with appropriate personal protective equipment	No	No	Yes	No	Yes	48	1	0	0	0	0	0	0
Dentist	Male	None	General practice	Private practice	yes	5	0	0	0	5	2	2	3	1	2	none	none	NA	Aucun symptôme	NA	I don't think I've been infected	Yes	Personal car or motocycle	Personal car or motocycle	I see fewer patients	Clinical interview;Clinical examination;non-aerosols gererating acts;Aerosols gererating acts	10 – 50	gloves;FFP2 of FFP3 respirators;Safety googles;Hairnet/cap;disposable gown	FFP2 of FFP3 respirators;Safety googles;Hairnet/cap;disposable gown	Limit the use of the waiting room (and no objects placed on the tables) ;Only accept one accompanying person;Ventilation between each patient (> 15 min)	Yes	Yes	Yes	7	8	All treatments with appropriate personal protective equipment	No	No	Yes	No	No	58	1	0	0	0	0	0	0
Dentist	Male	None	Orthodontics	Private practice	no	7	0	6	6	7	4	0	5	5	3	none	none	NA	Aucun symptôme	NA	I don't think I've been infected	Yes	non mororized (walking, bike,...)	non mororized (walking, bike,...)	I see fewer patients	Clinical interview;Clinical examination;non-aerosols gererating acts;Aerosols gererating acts	>200	gloves;FFP2 of FFP3 respirators;Safety googles;Face shield;Hairnet/cap;shoe covers;disposable gown	gloves;FFP2 of FFP3 respirators;Safety googles	Limit the use of the waiting room (and no objects placed on the tables) ;Approved air filtration system in the absence of a window;pas d'accompagnant	Yes	Yes	Yes	6	8	Teleconsultation;Emergencies	Yes	Yes	Yes	No	No	59	1	0	0	0	0	0	0
Dentist	Male	None	Oral surgery	Private Hospital;Private practice	no	3	1	1	0	2	2	2	1	0	0	none	none	NA	Aucun symptôme	NA	I don't think I've been infected	Yes	Personal car or motocycle	Personal car or motocycle	I see fewer patients	Clinical interview;Clinical examination;non-aerosols gererating acts	50 – 100	gloves;surgical mask;FFP2 of FFP3 respirators;Safety googles;Hairnet/cap;disposable gown	surgical mask;Safety googles;Hairnet/cap	Limit the use of the waiting room (and no objects placed on the tables) ;Only accept one accompanying person	Yes	Yes	No	3	9	All treatments with appropriate personal protective equipment	No	I dont know	I dont know	No	No	56	1	0	0	0	0	0	0
Dentist	Male	None	General practice	Private practice	no	0	0	2	0	1	7	2	3	1	1	none	none	NA	Aucun symptôme	NA	I don't think I've been infected	Yes	Personal car or motocycle	Personal car or motocycle	I went back to my usual exercise	Clinical interview;Clinical examination;Aerosols gererating acts	50 – 100	gloves;Masque N95 ou KN95;Safety googles;Face shield;Hairnet/cap;disposable gown	Je ne reçois pas de patient	Limit the use of the waiting room (and no objects placed on the tables) ;Only accept one accompanying person;Ventilation between each patient (> 15 min)	Yes	Yes	Yes	7	9	All treatments with appropriate personal protective equipment	No	No	Yes	No	No	55	1	0	0	0	0	0	0
Dentist	Female	None	General practice	Private practice	yes	9	1	6	1	6	8	1	6	2	3	none	No antibodies	26/06/2020	Toux	15/12/2019	Someone when using public transport or during a trip (airport, train station ..)	Yes	non mororized (walking, bike,...)	non mororized (walking, bike,...)	I went back to my usual exercise	Clinical interview;Clinical examination;non-aerosols gererating acts;Aerosols gererating acts	50 – 100	gloves;Masque N95 ou KN95;FFP2 of FFP3 respirators;Safety googles;Hairnet/cap;disposable gown	Je ne reçois pas de patient	Limit the use of the waiting room (and no objects placed on the tables) ;Only accept one accompanying person;Ventilation between each patient (> 15 min)	Yes	Yes	No	2	9	Emergencies;All treatments with appropriate personal protective equipment	Yes	Yes	I dont know	No	No	60	1	0	0	0	0	0	0
Dentist	Female	Allergies;COPD	General practice	Private practice	no	7	8	8	8	7	4	5	5	5	4	none	none	NA	Aucun symptôme	NA	I don't think I've been infected	Yes	Personal car or motocycle	Personal car or motocycle	I see fewer patients	Clinical interview;Clinical examination;non-aerosols gererating acts;Aerosols gererating acts	10 – 50	gloves;FFP2 of FFP3 respirators;Face shield;Hairnet/cap;shoe covers;disposable gown	gloves;FFP2 of FFP3 respirators;Face shield;Hairnet/cap;shoe covers;disposable gown	Limit the use of the waiting room (and no objects placed on the tables) ;Ventilation between each patient (> 15 min);pas d'accompagnant	I dont know	Yes	Yes	1	4	Teleconsultation;Emergencies	No	I dont know	I dont know	No	No	61	0	1	0	0	0	0	0
Dentist	Male	None	Orthodontics	Private practice	yes	8	7	8	0	6	7	7	7	7	7	négative	none	25/07/2020	Fièvre;Fatigue;Rhinite;Maux de gorge;Toux;Maux de tête	22/07/2020	I don't think I've been infected	Yes	Personal car or motocycle	Personal car or motocycle	I see fewer patients	Clinical interview;Clinical examination;non-aerosols gererating acts;Aerosols gererating acts	150 – 200	gloves;Masque N95 ou KN95;Safety googles;Face shield;Hairnet/cap;disposable gown	gloves;Masque N95 ou KN95;Safety googles	Limit the use of the waiting room (and no objects placed on the tables) ;Only accept one accompanying person;Ventilation between each patient (> 15 min)	I dont know	I dont know	Yes	4	7	All treatments with appropriate personal protective equipment	No	I dont know	Yes	No	No	44	1	0	0	0	0	0	0
Dentist	Male	Heart disease	General practice	Private practice	no	5	2	6	2	7	6	3	4	3	6	none	none	NA	Aucun symptôme	NA	I don't think I've been infected	Yes	non mororized (walking, bike,...)	non mororized (walking, bike,...)	I see fewer patients	Aerosols gererating acts	10 – 50	gloves;FFP2 of FFP3 respirators;Safety googles;Hairnet/cap;disposable gown	FFP2 of FFP3 respirators;Hairnet/cap;disposable gown	Limit the use of the waiting room (and no objects placed on the tables) ;Only accept one accompanying person;Ventilation between each patient (> 15 min)	Yes	Yes	Yes	2	5	All treatments with appropriate personal protective equipment	Yes	Yes	I dont know	No	No	62	0	0	0	0	0	0	1
Dentist	Male	Diabetes	General practice	medical center	no	3	2	2	2	5	4	3	3	3	4	none	none	NA	Aucun symptôme	NA	I don't think I've been infected	Yes	Personal car or motocycle	Personal car or motocycle	I see fewer patients;I do/assist fewer acts	Clinical interview;Clinical examination;non-aerosols gererating acts;Aerosols gererating acts	10 – 50	gloves;FFP2 of FFP3 respirators;Safety googles;Face shield;Hairnet/cap;shoe covers;disposable gown	surgical mask	Limit the use of the waiting room (and no objects placed on the tables) ;Only accept one accompanying person;Ventilation between each patient (> 15 min)	Yes	Yes	Yes	1	8	Emergencies;All treatments with appropriate personal protective equipment	No	Yes	Yes	No	No	60	0	0	0	0	0	0	0
Dentist	Female	None	General practice	Private practice	no	4	6	5	4	4	5	4	3	5	5	none	none	NA	Fatigue	NA	I don't think I've been infected	Yes	Personal car or motocycle	Personal car or motocycle	I went back to my usual exercise;I see fewer patients	Clinical interview;Clinical examination;non-aerosols gererating acts;Aerosols gererating acts	50 – 100	gloves;FFP2 of FFP3 respirators;Face shield;Hairnet/cap	Masque N95 ou KN95;FFP2 of FFP3 respirators;Safety googles	Limit the use of the waiting room (and no objects placed on the tables) ;Only accept one accompanying person	I dont know	I dont know	No	4	6	Emergencies	Yes	Yes	Yes	No	No	63	1	0	0	0	0	0	0
Dentist	Male	Allergies	General practice	Private practice	no	8	4	9	5	6	6	7	9	7	8	none	none	NA	Aucun symptôme	NA	I don't think I've been infected	Yes	Personal car or motocycle	Personal car or motocycle	I see fewer patients;I do/assist fewer acts	Clinical interview;Clinical examination;non-aerosols gererating acts;Aerosols gererating acts	10 – 50	gloves;Masque N95 ou KN95;FFP2 of FFP3 respirators;Safety googles;Hairnet/cap;disposable gown	Masque N95 ou KN95;FFP2 of FFP3 respirators;Hairnet/cap	Limit the use of the waiting room (and no objects placed on the tables) ;Only accept one accompanying person;Ventilation between each patient (> 15 min)	No	Yes	Yes	3	7	Teleconsultation;Emergencies	No	I dont know	Yes	No	Yes	35	0	1	0	0	0	0	0
Dentist	Male	Diabetes;Hypertension;Overweight	General practice	medical center	yes	4	7	8	5	2	5	7	9	5	1	none	none	NA	Aucun symptôme	NA	Pas infecté	Yes	Personal car or motocycle	Personal car or motocycle	I see fewer patients	non-aerosols gererating acts;Aerosols gererating acts	10 – 50	gloves;Masque N95 ou KN95;Safety googles;Hairnet/cap;disposable gown	Je ne reçois pas de patient;Masque N95 ou KN95;Safety googles;Hairnet/cap;disposable gown	Limit the use of the waiting room (and no objects placed on the tables) ;Only accept one accompanying person;Ventilation between each patient (> 15 min)	I dont know	I dont know	No	5	3	Emergencies	No	No	Yes	No	No	66	0	0	1	0	1	0	0
Dentist	Male	None	General practice	medical center	no	6	2	4	0	8	5	5	8	6	4	none	No antibodies	01/07/2020	Aucun symptôme	NA	I don't think I've been infected	Yes	Personal car or motocycle	Personal car or motocycle	I see fewer patients	Clinical interview;Clinical examination;non-aerosols gererating acts;Aerosols gererating acts	50 – 100	gloves;FFP2 of FFP3 respirators;Face shield;Hairnet/cap;disposable gown	FFP2 of FFP3 respirators	Limit the use of the waiting room (and no objects placed on the tables) ;Only accept one accompanying person;Travailler fenêtre ouverte	Yes	Yes	Yes	3	6	Emergencies	Yes	Yes	Yes	No	No	34	1	0	0	0	0	0	0
Dentist	Female	Allergies	General practice	Private practice	no	3	2	3	0	7	5	5	5	5	5	none	none	NA	Aucun symptôme	NA	I don't think I've been infected	Yes	Personal car or motocycle	Personal car or motocycle	I see fewer patients	Clinical interview;Clinical examination;non-aerosols gererating acts;Aerosols gererating acts	10 – 50	gloves;Masque N95 ou KN95;Safety googles;Hairnet/cap;disposable gown	Masque N95 ou KN95;Hairnet/cap;disposable gown	Limit the use of the waiting room (and no objects placed on the tables) ;Only accept one accompanying person;Ventilation between each patient (> 15 min)	Yes	Yes	Yes	4	6	Emergencies;All treatments with appropriate personal protective equipment	Yes	Yes	I dont know	No	No	55	0	1	0	0	0	0	0
Dentist	Female	None	Orthodontics	Private practice	no	4	4	4	4	4	6	5	5	5	3	none	none	NA	Aucun symptôme	NA	I don't think I've been infected	Yes	Personal car or motocycle	Personal car or motocycle	I see fewer patients	Clinical examination;non-aerosols gererating acts;Aerosols gererating acts	50 – 100	gloves;surgical mask;FFP2 of FFP3 respirators;Safety googles;Face shield;Hairnet/cap;disposable gown	gloves;surgical mask;Safety googles;Hairnet/cap;disposable gown	Limit the use of the waiting room (and no objects placed on the tables) ;Only accept one accompanying person	I dont know	Yes	Yes	4	8	All treatments with appropriate personal protective equipment	Yes	Yes	Yes	No	No	68	1	0	0	0	0	0	0
Dentist	Male	hemochromatose	General practice	Private practice	yes	6	6	8	9	7	6	2	2	2	7	none	none	NA	Aucun symptôme	NA	I don't think I've been infected	Yes	Personal car or motocycle	Personal car or motocycle	I see fewer patients	Clinical interview;Clinical examination;non-aerosols gererating acts;Aerosols gererating acts	50 – 100	gloves;Masque N95 ou KN95;FFP2 of FFP3 respirators;Face shield;Hairnet/cap;disposable gown	surgical mask;Hairnet/cap;disposable gown	Limit the use of the waiting room (and no objects placed on the tables) ;Only accept one accompanying person;Ventilation between each patient (> 15 min)	Yes	I dont know	Yes	1	9	All treatments with appropriate personal protective equipment	No	Yes	Yes	No	No	38	0	0	0	0	0	0	0
Dentist	Male	Diabetes;Hypertension	General practice	Private practice	yes	8	1	3	4	8	8	1	3	4	8	none	none	NA	Aucun symptôme	NA	I don't think I've been infected	Yes	non mororized (walking, bike,...)	non mororized (walking, bike,...)	I see fewer patients	Aerosols gererating acts	50 – 100	gloves;FFP2 of FFP3 respirators;Safety googles;shoe covers;disposable gown	surgical mask	Limit the use of the waiting room (and no objects placed on the tables) ;Only accept one accompanying person	No	No	Yes	6	4	Teleconsultation;Emergencies;All treatments with appropriate personal protective equipment	Yes	Yes	Yes	No	Yes	61	0	0	0	0	1	0	0
Dentist	Male	None	General practice	Private practice	no	1	0	0	0	1	0	1	2	2	1	none	none	NA	Aucun symptôme	NA	I don't think I've been infected	Yes	Personal car or motocycle	Personal car or motocycle	I went back to my usual exercise	Clinical interview;Clinical examination;Aerosols gererating acts	50 – 100	gloves;surgical mask;FFP2 of FFP3 respirators;Safety googles;Hairnet/cap;disposable gown	FFP2 of FFP3 respirators;Hairnet/cap;shoe covers;disposable gown	Limit the use of the waiting room (and no objects placed on the tables) ;Ventilation between each patient (> 15 min)	Yes	Yes	No	8	8	Teleconsultation;Emergencies;All treatments with appropriate personal protective equipment	No	Yes	Yes	Yes	Yes	57	1	0	0	0	0	0	0
Dentist	Female	Spondylarthrite	General practice	Private practice	yes	6	3	7	6	7	6	3	3	3	6	none	none	NA	Aucun symptôme	NA	I don't think I've been infected	Yes	Personal car or motocycle	Personal car or motocycle	I see fewer patients	Clinical interview;Clinical examination;non-aerosols gererating acts;Aerosols gererating acts	50 – 100	gloves;Masque N95 ou KN95;FFP2 of FFP3 respirators;Safety googles;Face shield;Hairnet/cap;disposable gown	gloves;surgical mask;Safety googles;Hairnet/cap	Limit the use of the waiting room (and no objects placed on the tables) ;Only accept one accompanying person;Ventilation between each patient (> 15 min)	Yes	Yes	Yes	5	7	Emergencies;All treatments with appropriate personal protective equipment	Yes	Yes	Yes	No	No	40	0	0	0	0	0	0	0
Dentist	Male	None	General practice	Private practice	no	5	2	2	2	3	2	2	2	2	3	none	none	NA	Aucun symptôme	NA	I don't think I've been infected	Yes	Personal car or motocycle	Personal car or motocycle	I see fewer patients	Clinical examination;Aerosols gererating acts	10 – 50	gloves;FFP2 of FFP3 respirators;Face shield;Hairnet/cap;shoe covers;disposable gown	FFP2 of FFP3 respirators;Hairnet/cap;shoe covers;disposable gown	Only accept one accompanying person;Ventilation between each patient (> 15 min)	I dont know	I dont know	Yes	5	6	Emergencies	Yes	Yes	Yes	Yes	No	56	1	0	0	0	0	0	0
Dentist	Female	None	Orthodontics	Private practice	no	7	4	8	4	4	5	8	7	6	7	none	none	NA	Aucun symptôme	NA	I don't think I've been infected	Yes	Public transportation	Public transportation	I see fewer patients	Clinical interview;Clinical examination;Aerosols gererating acts	50 – 100	gloves;surgical mask;FFP2 of FFP3 respirators;Safety googles;Hairnet/cap;disposable gown	gloves;surgical mask;FFP2 of FFP3 respirators	Limit the use of the waiting room (and no objects placed on the tables) ;Only accept one accompanying person;Ventilation between each patient (> 15 min)	I dont know	Yes	Yes	4	8	Teleconsultation;Emergencies;All treatments with appropriate personal protective equipment	No	I dont know	Yes	No	No	29	1	0	0	0	0	0	0
Dentist	Male	None	General practice	Private practice	yes	7	1	1	1	6	6	1	1	1	6	none	none	NA	Aucun symptôme	NA	I don't think I've been infected	Yes	non mororized (walking, bike,...)	non mororized (walking, bike,...)	I see fewer patients	Aerosols gererating acts	10 – 50	gloves;Masque N95 ou KN95;FFP2 of FFP3 respirators;Safety googles;Hairnet/cap	surgical mask;FFP2 of FFP3 respirators	Limit the use of the waiting room (and no objects placed on the tables) ;Only accept one accompanying person;Ventilation between each patient (> 15 min);Approved air filtration system in the absence of a window	Yes	Yes	Yes	5	5	All treatments with appropriate personal protective equipment	Yes	Yes	Yes	No	No	57	1	0	0	0	0	0	0
Dentist	Male	None	General practice	Private practice	no	2	2	2	2	3	2	2	2	2	2	none	No antibodies	26/08/2020	Aucun symptôme	NA	I don't think I've been infected	Yes	Personal car or motocycle	Personal car or motocycle	I went back to my usual exercise	Clinical interview;Clinical examination;non-aerosols gererating acts;Aerosols gererating acts	50 – 100	gloves;surgical mask;Safety googles;Face shield	surgical mask	Limit the use of the waiting room (and no objects placed on the tables) ;Only accept one accompanying person;Ventilation between each patient (> 15 min)	I dont know	Yes	Yes	2	7	All treatments with appropriate personal protective equipment	Yes	Yes	Yes	No	No	55	1	0	0	0	0	0	0
Dentist	Female	Cancer	General practice	Private practice	yes	4	0	0	0	7	7	0	0	0	7	none	none	NA	Aucun symptôme	NA	I don't think I've been infected	Yes	Personal car or motocycle	Personal car or motocycle	I see fewer patients	Clinical interview;Clinical examination;non-aerosols gererating acts;Aerosols gererating acts	10 – 50	gloves;surgical mask;Masque N95 ou KN95;FFP2 of FFP3 respirators;Face shield;Hairnet/cap;disposable gown	Masque N95 ou KN95;FFP2 of FFP3 respirators;Safety googles;Hairnet/cap	Limit the use of the waiting room (and no objects placed on the tables) ;Only accept one accompanying person;Ventilation between each patient (> 15 min)	Yes	Yes	Yes	5	7	Teleconsultation;All treatments with appropriate personal protective equipment	No	No	I dont know	No	No	60	0	0	0	0	0	1	0
Dentist	Male	None	General practice	Private practice	yes	7	1	1	0	9	5	5	6	7	7	none	none	NA	Aucun symptôme	NA	I don't think I've been infected	Yes	non mororized (walking, bike,...)	non mororized (walking, bike,...)	I see fewer patients;I do/assist fewer acts	Clinical interview;Clinical examination;non-aerosols gererating acts;Aerosols gererating acts	10 – 50	gloves;Masque N95 ou KN95;FFP2 of FFP3 respirators;Safety googles;Face shield;Hairnet/cap;disposable gown	surgical mask;Safety googles	Limit the use of the waiting room (and no objects placed on the tables) ;Only accept one accompanying person;Ventilation between each patient (> 15 min)	Yes	Yes	Yes	2	8	Teleconsultation;Emergencies;All treatments with appropriate personal protective equipment	Yes	Yes	Yes	No	No	40	1	0	0	0	0	0	0
Dentist	Female	None	Névralgie trijumeau	Private practice	yes	8	2	8	5	8	3	3	6	6	7	none	none	NA	Aucun symptôme	NA	I don't think I've been infected	Yes	Personal car or motocycle	Personal car or motocycle	I went back to my usual exercise	non-aerosols gererating acts	50 – 100	gloves;FFP2 of FFP3 respirators;Safety googles;Hairnet/cap;disposable gown	FFP2 of FFP3 respirators;Safety googles;Hairnet/cap;disposable gown	Limit the use of the waiting room (and no objects placed on the tables) ;Ventilation between each patient (> 15 min)	I dont know	Yes	Yes	5	7	Teleconsultation;Emergencies	No	Yes	Yes	No	No	57	1	0	0	0	0	0	0
Dentist	Female	None	General practice	Private practice	no	2	2	2	2	7	2	2	2	2	7	none	none	NA	Aucun symptôme	NA	I don't think I've been infected	Yes	Personal car or motocycle	Personal car or motocycle	I went back to my usual exercise	Clinical interview;Clinical examination;non-aerosols gererating acts;Aerosols gererating acts	10 – 50	surgical mask;Masque N95 ou KN95;Safety googles;Hairnet/cap;disposable gown	Masque N95 ou KN95;Hairnet/cap	Limit the use of the waiting room (and no objects placed on the tables) ;Only accept one accompanying person;Ventilation between each patient (> 15 min)	Yes	Yes	Yes	3	10	All treatments with appropriate personal protective equipment	No	No	I dont know	No	No	48	1	0	0	0	0	0	0
Dentist	Female	TENDINITE CALCIFIANTE EPAULE et LOMBALGIES CHRONIQUES	General practice;+ BLOC OPERATOIRE	Public Hospital	no	8	8	10	2	8	7	8	10	2	5	négative	none	23/04/2020	Aucun symptôme	NA	I don't think I've been infected	Yes	Personal car or motocycle	Personal car or motocycle	I went back to my usual exercise;J AI POURSUIVI MON AVTIVITE PDT LE CONFINEMENT	Clinical interview;Clinical examination;non-aerosols gererating acts;Aerosols gererating acts;TOUT	10 – 50	gloves;FFP2 of FFP3 respirators;Face shield;Hairnet/cap;disposable gown	surgical mask	Only accept one accompanying person;Ventilation between each patient (> 15 min)	I dont know	Yes	Yes	3	4	All treatments with appropriate personal protective equipment	No	I dont know	Yes	No	No	58	0	0	0	0	0	0	0
Dentist	Male	Allergies	General practice	Private practice	no	7	7	9	1	8	6	6	8	4	6	none	No antibodies	01/07/2020	Fièvre;Frissons;Fatigue;Rhinite;Maux de gorge;Toux;Maux de tête	15/02/2020	Partner, someone at home	Yes	Personal car or motocycle	Personal car or motocycle	I see fewer patients	Clinical interview;Clinical examination;non-aerosols gererating acts;Aerosols gererating acts	10 – 50	gloves;FFP2 of FFP3 respirators;Safety googles;Face shield;Hairnet/cap;disposable gown	FFP2 of FFP3 respirators;Face shield;Hairnet/cap	Limit the use of the waiting room (and no objects placed on the tables) ;Only accept one accompanying person;Ventilation between each patient (> 15 min)	I dont know	I dont know	Yes	3	6	All treatments with appropriate personal protective equipment	No	Yes	I dont know	No	No	35	0	1	0	0	0	0	0
Dentist	Female	Hypertension	General practice	Private practice	no	5	2	5	0	5	4	2	4	2	1	none	none	NA	Aucun symptôme	NA	I don't think I've been infected	Yes	Personal car or motocycle	Personal car or motocycle	I went back to my usual exercise;I see fewer patients	Clinical interview;Clinical examination;Aerosols gererating acts	10 – 50	FFP2 of FFP3 respirators;Safety googles;disposable gown	FFP2 of FFP3 respirators;Face shield;disposable gown	Limit the use of the waiting room (and no objects placed on the tables) ;Only accept one accompanying person;Ventilation between each patient (> 15 min)	Yes	Yes	No	5	5	All treatments with appropriate personal protective equipment	No	I dont know	I dont know	No	Yes	67	0	0	0	0	1	0	0
Dentist	Male	Allergies;Overweight	General practice	Private practice	no	4	4	4	4	5	2	3	3	4	3	none	none	NA	Aucun symptôme	NA	I don't think I've been infected	Yes	Personal car or motocycle	Personal car or motocycle	I see fewer patients	Clinical interview;Clinical examination;non-aerosols gererating acts;Aerosols gererating acts	<10	gloves;Masque N95 ou KN95;FFP2 of FFP3 respirators;Safety googles;Face shield;disposable gown	surgical mask	Limit the use of the waiting room (and no objects placed on the tables) ;Only accept one accompanying person;Ventilation between each patient (> 15 min)	Yes	Yes	Yes	3	5	All treatments with appropriate personal protective equipment	Yes	Yes	Yes	No	No	54	0	1	1	0	0	0	0
Dentist	Male	None	General practice	Private practice	yes	0	0	5	0	3	1	1	4	3	1	none	none	NA	Aucun symptôme	NA	I don't think I've been infected	Yes	non mororized (walking, bike,...)	non mororized (walking, bike,...)	I see fewer patients;I do/assist fewer acts	Aerosols gererating acts	50 – 100	gloves;FFP2 of FFP3 respirators;Safety googles;Hairnet/cap;disposable gown	FFP2 of FFP3 respirators;Hairnet/cap	Limit the use of the waiting room (and no objects placed on the tables) ;Ventilation between each patient (> 15 min)	Yes	Yes	Yes	5	5	All treatments with appropriate personal protective equipment	No	I dont know	I dont know	No	No	57	1	0	0	0	0	0	0
Dentist	Male	None	General practice	Private practice	no	6	6	6	3	9	6	8	8	4	7	none	none	NA	Aucun symptôme	NA	I don't think I've been infected	Yes	Personal car or motocycle	Personal car or motocycle	I see fewer patients	Clinical interview;Clinical examination;non-aerosols gererating acts;Aerosols gererating acts	10 – 50	gloves;Masque N95 ou KN95;Safety googles;Face shield;Hairnet/cap;disposable gown	Masque N95 ou KN95	Limit the use of the waiting room (and no objects placed on the tables) ;Only accept one accompanying person;Ventilation between each patient (> 15 min)	I dont know	Yes	Yes	5	5	Teleconsultation	No	No	I dont know	No	No	61	1	0	0	0	0	0	0
Assistant	Female	None	General practice	Private practice	no	7	0	0	0	0	0	0	0	0	0	none	none	NA	Aucun symptôme	NA	I don't think I've been infected	Yes	Personal car or motocycle	Personal car or motocycle	I went back to my usual exercise	Clinical interview;Clinical examination	50 – 100	gloves;surgical mask;Masque N95 ou KN95;FFP2 of FFP3 respirators;Safety googles;Face shield;Hairnet/cap;shoe covers;disposable gown	surgical mask	Limit the use of the waiting room (and no objects placed on the tables) ;Only accept one accompanying person;Ventilation between each patient (> 15 min);Approved air filtration system in the absence of a window	Yes	Yes	No	10	10	Emergencies;All treatments with appropriate personal protective equipment	No	No	Yes	No	No	39	1	0	0	0	0	0	0
Dentist	Male	None	Orthodontics	Private practice	yes	8	6	6	0	9	3	2	2	8	6	none	none	NA	Aucun symptôme	NA	I don't think I've been infected	Yes	Personal car or motocycle	Personal car or motocycle	I went back to my usual exercise	Clinical interview;Clinical examination;non-aerosols gererating acts;Aerosols gererating acts	10 – 50	gloves;surgical mask;Masque N95 ou KN95;FFP2 of FFP3 respirators;Safety googles;Hairnet/cap;disposable gown	gloves;surgical mask;Safety googles;Hairnet/cap	Limit the use of the waiting room (and no objects placed on the tables) ;Only accept one accompanying person;Ventilation between each patient (> 15 min)	Yes	Yes	Yes	7	4	Emergencies;All treatments with appropriate personal protective equipment	Yes	Yes	Yes	No	No	63	1	0	0	0	0	0	0
Dentist	Female	None	General practice	Private practice	yes	2	0	2	0	3	2	2	3	2	0	none	none	NA	Aucun symptôme	NA	I don't think I've been infected	Yes	Personal car or motocycle	Personal car or motocycle	I see fewer patients	Clinical interview;Clinical examination;non-aerosols gererating acts;Aerosols gererating acts	10 – 50	gloves;Masque N95 ou KN95;FFP2 of FFP3 respirators;Safety googles;Face shield;Hairnet/cap;disposable gown	surgical mask;Safety googles;Face shield;Hairnet/cap	Limit the use of the waiting room (and no objects placed on the tables) ;Only accept one accompanying person;Ventilation between each patient (> 15 min)	I dont know	Yes	Yes	4	9	Teleconsultation;Emergencies;All treatments with appropriate personal protective equipment	Yes	Yes	Yes	No	No	58	1	0	0	0	0	0	0
Dentist	Female	None	General practice	Private practice	yes	7	3	3	0	8	7	5	5	7	5	none	none	NA	Aucun symptôme	NA	I don't think I've been infected	Yes	Personal car or motocycle	Personal car or motocycle	I see fewer patients	Clinical interview;Clinical examination;non-aerosols gererating acts;Aerosols gererating acts	50 – 100	gloves;FFP2 of FFP3 respirators;Face shield;Hairnet/cap;disposable gown	Je ne reçois pas de patient	Limit the use of the waiting room (and no objects placed on the tables) ;Only accept one accompanying person;Ventilation between each patient (> 15 min)	Yes	I dont know	Yes	5	5	All treatments with appropriate personal protective equipment	Yes	Yes	Yes	No	No	53	1	0	0	0	0	0	0
Dentist	Female	None	General practice	Private practice	yes	5	5	6	0	8	7	7	7	4	8	none	No antibodies	05/06/2020	Aucun symptôme	NA	Someone when using public transport or during a trip (airport, train station ..)	Yes	non mororized (walking, bike,...)	Personal car or motocycle	I see fewer patients	Clinical interview;Clinical examination;non-aerosols gererating acts;Aerosols gererating acts	10 – 50	gloves;Masque N95 ou KN95;Safety googles;Hairnet/cap;disposable gown	FFP2 of FFP3 respirators;Safety googles;Hairnet/cap	Limit the use of the waiting room (and no objects placed on the tables) ;Only accept one accompanying person;Ventilation between each patient (> 15 min)	Yes	Yes	Yes	7	10	All treatments with appropriate personal protective equipment	Yes	I dont know	I dont know	No	No	44	1	0	0	0	0	0	0
Dentist	Male	Allergies;COPD	Oral surgery	Private Hospital;Private practice	yes	5	8	8	0	9	6	8	8	7	8	none	none	NA	Aucun symptôme	NA	I don't think I've been infected	Yes	Personal car or motocycle	Personal car or motocycle	I see fewer patients;I do/assist fewer acts	Clinical interview;Clinical examination;non-aerosols gererating acts;Aerosols gererating acts	10 – 50	gloves;Masque N95 ou KN95;FFP2 of FFP3 respirators;Safety googles;Hairnet/cap;disposable gown	surgical mask	Limit the use of the waiting room (and no objects placed on the tables) ;Only accept one accompanying person;Ventilation between each patient (> 15 min);Approved air filtration system in the absence of a window	No	I dont know	Yes	2	5	Teleconsultation;Emergencies	No	I dont know	Yes	No	Yes	43	0	1	0	0	0	0	0
Dentist	Female	None	General practice;Du de pedodontie	Private practice	yes	4	2	7	7	10	7	5	6	6	10	none	none	NA	Aucun symptôme	NA	I don't think I've been infected	Yes	Personal car or motocycle	Personal car or motocycle	I see fewer patients	Clinical interview;Clinical examination;non-aerosols gererating acts;Aerosols gererating acts	10 – 50	gloves;FFP2 of FFP3 respirators;Face shield;Hairnet/cap;disposable gown	FFP2 of FFP3 respirators;Hairnet/cap	Limit the use of the waiting room (and no objects placed on the tables) ;Only accept one accompanying person;Ventilation between each patient (> 15 min)	I dont know	I dont know	Yes	4	9	Emergencies;All treatments with appropriate personal protective equipment	No	I dont know	Yes	No	No	35	1	0	0	0	0	0	0
Assistant	Female	None	General practice	Private practice	no	4	1	0	4	3	3	2	4	1	1	none	none	NA	Aucun symptôme	NA	I don't think I've been infected	Yes	non mororized (walking, bike,...)	non mororized (walking, bike,...)	I see fewer patients	Clinical interview;Clinical examination;non-aerosols gererating acts;Aerosols gererating acts	10 – 50	gloves;Masque N95 ou KN95;FFP2 of FFP3 respirators;Face shield;Hairnet/cap;disposable gown	gloves;surgical mask;Hairnet/cap	Limit the use of the waiting room (and no objects placed on the tables) ;Only accept one accompanying person;Ventilation between each patient (> 15 min)	Yes	Yes	Yes	3	7	Emergencies	No	I dont know	Yes	NA	NA	30	1	0	0	0	0	0	0
Dentist	Female	None	General practice	Private practice	yes	7	1	8	1	8	7	2	8	2	5	none	No antibodies	02/07/2020	Syndrome de détresse respiratoire aiguë;Maux de tête	28/02/2020	Someone when using public transport or during a trip (airport, train station ..)	Yes	Personal car or motocycle	Personal car or motocycle	I see fewer patients	non-aerosols gererating acts	10 – 50	gloves;Masque N95 ou KN95;Safety googles;Hairnet/cap;disposable gown	surgical mask;Masque N95 ou KN95;Safety googles;Hairnet/cap	Limit the use of the waiting room (and no objects placed on the tables) ;Only accept one accompanying person;Ventilation between each patient (> 15 min)	I dont know	Yes	Yes	2	4	Emergencies	No	No	Yes	No	No	52	1	0	0	0	0	0	0
Dentist	Female	None	General practice	Private practice	yes	8	0	1	0	7	5	0	0	1	5	none	none	NA	Fatigue;Toux;Maux de tête;Myalgies/courbatures	01/04/2020	I don't think I've been infected	Yes	non mororized (walking, bike,...)	non mororized (walking, bike,...)	I see fewer patients;I do/assist fewer acts	Clinical interview;Clinical examination;non-aerosols gererating acts	10 – 50	gloves;Masque N95 ou KN95;FFP2 of FFP3 respirators;Safety googles;disposable gown	surgical mask;Safety googles;disposable gown	Limit the use of the waiting room (and no objects placed on the tables) ;Only accept one accompanying person;Ventilation between each patient (> 15 min)	I dont know	I dont know	Yes	1	5	Teleconsultation;Emergencies;All treatments with appropriate personal protective equipment	No	I dont know	I dont know	No	No	59	1	0	0	0	0	0	0
Dentist	Male	None	General practice	Private practice	yes	5	2	5	5	9	6	2	5	5	8	none	none	NA	Aucun symptôme	NA	I don't think I've been infected	Yes	Personal car or motocycle	Personal car or motocycle	I see fewer patients;I do/assist fewer acts	Clinical interview;Clinical examination;non-aerosols gererating acts;Aerosols gererating acts	10 – 50	gloves;Masque N95 ou KN95;FFP2 of FFP3 respirators;Safety googles;Face shield;Hairnet/cap;disposable gown	surgical mask;Safety googles;Hairnet/cap;disposable gown	Limit the use of the waiting room (and no objects placed on the tables) ;Only accept one accompanying person;Ventilation between each patient (> 15 min)	I dont know	I dont know	Yes	2	9	Teleconsultation;Emergencies;All treatments with appropriate personal protective equipment	Yes	Yes	Yes	No	No	62	1	0	0	0	0	0	0
Dentist	Male	None	General practice	Private practice	no	6	6	6	4	4	6	6	7	5	4	none	none	NA	Aucun symptôme	NA	I don't think I've been infected	Yes	Personal car or motocycle	Personal car or motocycle	I see fewer patients	Aerosols gererating acts	50 – 100	gloves;FFP2 of FFP3 respirators;Safety googles;Face shield;Hairnet/cap;shoe covers	FFP2 of FFP3 respirators;Safety googles;Hairnet/cap	Limit the use of the waiting room (and no objects placed on the tables) ;Ventilation between each patient (> 15 min)	Yes	Yes	Yes	2	8	All treatments with appropriate personal protective equipment	Yes	Yes	Yes	No	No	68	1	0	0	0	0	0	0
Dentist	Female	None	Oral surgery	Private practice	no	6	3	8	8	9	7	6	7	7	8	none	none	NA	Aucun symptôme	NA	I don't think I've been infected	Yes	non mororized (walking, bike,...)	non mororized (walking, bike,...)	I see fewer patients	Clinical interview;Clinical examination;non-aerosols gererating acts;Aerosols gererating acts	10 – 50	gloves;surgical mask;FFP2 of FFP3 respirators;Safety googles;Hairnet/cap;disposable gown	gloves;surgical mask;Safety googles;disposable gown	Limit the use of the waiting room (and no objects placed on the tables) ;Only accept one accompanying person;Ventilation between each patient (> 15 min)	No	I dont know	Yes	3	5	Teleconsultation;Emergencies	No	I dont know	Yes	No	No	38	1	0	0	0	0	0	0
Dentist	Male	Allergies	General practice	Private practice	yes	4	2	2	2	4	3	4	3	4	3	none	No antibodies	16/06/2020	Fatigue;Rhinite;Toux;Anosmie;Agueusie;Myalgies/courbatures	10/04/2020	Partner, someone at home;Patient	Yes	Personal car or motocycle	Personal car or motocycle	I went back to my usual exercise;I see fewer patients	Clinical interview;Clinical examination;non-aerosols gererating acts	10 – 50	gloves;surgical mask;Masque N95 ou KN95;FFP2 of FFP3 respirators;Safety googles;Face shield;Hairnet/cap	surgical mask;Masque N95 ou KN95;FFP2 of FFP3 respirators;Hairnet/cap	Limit the use of the waiting room (and no objects placed on the tables) ;Only accept one accompanying person;Ventilation between each patient (> 15 min)	Yes	Yes	No	8	5	Teleconsultation;Emergencies;All treatments with appropriate personal protective equipment	Yes	Yes	Yes	No	No	37	0	1	0	0	0	0	0
Dentist	Male	None	General practice;et Implantology	Private practice	yes	1	0	0	0	1	1	1	1	0	1	none	none	NA	Aucun symptôme	NA	I don't think I've been infected	Yes	Personal car or motocycle	Personal car or motocycle	I went back to my usual exercise	Aerosols gererating acts	50 – 100	gloves;FFP2 of FFP3 respirators;Safety googles;Face shield;Hairnet/cap;disposable gown	FFP2 of FFP3 respirators;Safety googles	Limit the use of the waiting room (and no objects placed on the tables) ;Only accept one accompanying person;Ventilation between each patient (> 15 min);Décontamination de toutes les surfaces, prise de T°,...	I dont know	I dont know	Yes	4	5	All treatments with appropriate personal protective equipment	Yes	Yes	Yes	No	No	64	1	0	0	0	0	0	0
Dentist	Male	Hypertension	General practice	Private practice	yes	2	0	1	0	2	1	0	1	1	0	none	none	NA	Aucun symptôme	NA	I don't think I've been infected	Yes	Personal car or motocycle	Personal car or motocycle	I went back to my usual exercise	Clinical interview;Clinical examination;non-aerosols gererating acts;Aerosols gererating acts	50 – 100	gloves;FFP2 of FFP3 respirators;Safety googles;Face shield;Hairnet/cap	gloves;FFP2 of FFP3 respirators;Safety googles;Hairnet/cap	Limit the use of the waiting room (and no objects placed on the tables) ;Only accept one accompanying person;Ventilation between each patient (> 15 min)	Yes	Yes	No	9	9	Emergencies	No	I dont know	Yes	No	No	53	0	0	0	0	1	0	0
Dentist	Male	None	General practice	Private practice	no	0	1	3	0	7	3	3	5	2	4	none	none	NA	Aucun symptôme	NA	I don't think I've been infected	Yes	non mororized (walking, bike,...)	non mororized (walking, bike,...)	I see fewer patients;I do/assist fewer acts	Clinical interview;Clinical examination;non-aerosols gererating acts;Aerosols gererating acts	10 – 50	gloves;surgical mask;FFP2 of FFP3 respirators;Face shield;Hairnet/cap;disposable gown	gloves;surgical mask;disposable gown	Limit the use of the waiting room (and no objects placed on the tables) ;Only accept one accompanying person;Ventilation between each patient (> 15 min)	Yes	Yes	Yes	2	7	All treatments with appropriate personal protective equipment	No	I dont know	Yes	No	No	55	1	0	0	0	0	0	0
Dentist	Female	Heart disease;Smoker	General practice	Private practice	yes	5	2	2	1	9	8	5	7	6	8	négative	none	26/06/2020	Fièvre;Frissons;Fatigue;Rhinite;Maux de gorge;Toux;Maux de tête;Myalgies/courbatures	24/06/2020	I don't think I've been infected	Yes	Personal car or motocycle	Personal car or motocycle	I see fewer patients	Clinical interview;Clinical examination;non-aerosols gererating acts;Aerosols gererating acts	10 – 50	gloves;Masque N95 ou KN95;FFP2 of FFP3 respirators;Safety googles;Hairnet/cap;disposable gown	gloves;Masque N95 ou KN95;FFP2 of FFP3 respirators;Safety googles;Hairnet/cap	Limit the use of the waiting room (and no objects placed on the tables) ;Only accept one accompanying person;Ventilation between each patient (> 15 min)	I dont know	Yes	Yes	3	8	Emergencies;All treatments with appropriate personal protective equipment	No	Yes	I dont know	No	No	40	0	0	0	1	0	0	1
Dentist	Female	None	General practice	Public Hospital;Private practice	yes	3	2	3	4	3	5	2	7	7	7	négative	IgM + and no IgG	20/05/2020	Toux;Dyspnée;Myalgies/courbatures	26/04/2020	I don't think I've been infected;I dont know	Yes	Personal car or motocycle	Personal car or motocycle	I went back to my usual exercise;I do/assist fewer acts;The paramedical staff around me is limited in number	Clinical interview;Clinical examination;Aerosols gererating acts	10 – 50	gloves;Masque N95 ou KN95;FFP2 of FFP3 respirators;Safety googles;Face shield;Hairnet/cap;disposable gown	gloves;surgical mask;Masque N95 ou KN95;FFP2 of FFP3 respirators;Safety googles;Hairnet/cap	Limit the use of the waiting room (and no objects placed on the tables) ;Only accept one accompanying person;Ventilation between each patient (> 15 min)	I dont know	I dont know	No	1	5	Teleconsultation;Emergencies	Yes	Yes	Yes	No	No	31	1	0	0	0	0	0	0
Assistant	Female	None	General practice	Private practice	no	5	2	2	0	5	5	2	4	5	5	none	none	NA	Aucun symptôme	NA	I don't think I've been infected	Yes	Personal car or motocycle	Personal car or motocycle	I see fewer patients;I do/assist fewer acts	Clinical interview;Clinical examination;Aerosols gererating acts	10 – 50	gloves;Masque N95 ou KN95;FFP2 of FFP3 respirators;Safety googles;Face shield;Hairnet/cap	FFP2 of FFP3 respirators;Hairnet/cap	Limit the use of the waiting room (and no objects placed on the tables) ;Only accept one accompanying person;Ventilation between each patient (> 15 min);Approved air filtration system in the absence of a window	Yes	Yes	Yes	3	8	Teleconsultation;Emergencies	No	No	I dont know	No	No	44	1	0	0	0	0	0	0
Dentist	Female	Allergies	General practice	Private practice	yes	7	5	9	2	9	5	5	8	5	8	none	none	NA	Maux de gorge;Vertiges;Myalgies/courbatures	01/05/2020	I dont know	Yes	Personal car or motocycle	Personal car or motocycle	I see fewer patients	Aerosols gererating acts	50 – 100	gloves;Masque N95 ou KN95;Safety googles;Face shield;Hairnet/cap;disposable gown	Je ne reçois pas de patient	Limit the use of the waiting room (and no objects placed on the tables) ;Only accept one accompanying person;Ventilation between each patient (> 15 min)	I dont know	I dont know	Yes	7	7	Emergencies	No	No	No	No	No	64	0	1	0	0	0	0	0
Dentist	Female	Smoker	General practice	Private practice	yes	6	1	10	10	10	8	4	10	10	10	none	none	NA	Aucun symptôme	NA	I don't think I've been infected	Yes	Personal car or motocycle	Personal car or motocycle	I see fewer patients	Clinical interview;Clinical examination;Aerosols gererating acts	10 – 50	gloves;FFP2 of FFP3 respirators;Safety googles;Face shield;Hairnet/cap;shoe covers;disposable gown	FFP2 of FFP3 respirators;Face shield;Hairnet/cap;shoe covers;disposable gown	Limit the use of the waiting room (and no objects placed on the tables) ;Only accept one accompanying person;Ventilation between each patient (> 15 min)	I dont know	No	Yes	2	5	Teleconsultation;Emergencies;All treatments with appropriate personal protective equipment	No	I dont know	Yes	No	No	43	0	0	0	1	0	0	0
Dentist	Female	Overweight	General practice	Private practice	yes	3	3	3	5	8	5	5	5	5	8	none	none	NA	Aucun symptôme	NA	I don't think I've been infected	Yes	non mororized (walking, bike,...)	non mororized (walking, bike,...)	I see fewer patients;I do/assist fewer acts	aération	10 – 50	gloves;FFP2 of FFP3 respirators;Safety googles	surgical mask	Limit the use of the waiting room (and no objects placed on the tables) ;Only accept one accompanying person;Ventilation between each patient (> 15 min)	I dont know	Yes	No	6	6	Emergencies	Yes	Yes	Yes	Yes	No	62	0	0	1	0	0	0	0
Dentist	Male	None	General practice	Private practice	yes	6	4	7	3	7	6	8	8	7	7	none	No antibodies	14/06/2020	Aucun symptôme	NA	I don't think I've been infected	Yes	Personal car or motocycle	Personal car or motocycle	I see fewer patients;I do/assist fewer acts;The medical staff around me is limited in number	Clinical interview;Clinical examination;non-aerosols gererating acts;Aerosols gererating acts	50 – 100	gloves;FFP2 of FFP3 respirators;Safety googles;Face shield;Hairnet/cap	gloves;FFP2 of FFP3 respirators;Safety googles	Limit the use of the waiting room (and no objects placed on the tables) ;Only accept one accompanying person;Ventilation between each patient (> 15 min)	No	Yes	Yes	5	3	Teleconsultation;Emergencies;All treatments with appropriate personal protective equipment	No	Yes	Yes	No	No	32	1	0	0	0	0	0	0
Dentist	Female	None	General practice	Private practice	yes	3	1	1	4	8	5	2	1	4	8	none	No antibodies	20/05/2020	Aucun symptôme	NA	I don't think I've been infected	Yes	non mororized (walking, bike,...)	non mororized (walking, bike,...)	I went back to my usual exercise;I see fewer patients	Clinical interview;Clinical examination;non-aerosols gererating acts;Aerosols gererating acts	10 – 50	gloves;surgical mask;Safety googles;disposable gown	surgical mask;Safety googles;disposable gown	Limit the use of the waiting room (and no objects placed on the tables) ;Only accept one accompanying person;Ventilation between each patient (> 15 min)	I dont know	Yes	No	9	9	Emergencies;All treatments with appropriate personal protective equipment	No	No	No	No	No	53	1	0	0	0	0	0	0
Dentist	Female	Allergies;Smoker	General practice	Private practice	yes	9	1	8	2	6	9	0	1	0	2	none	none	NA	Aucun symptôme	NA	I don't think I've been infected	Yes	non mororized (walking, bike,...)	non mororized (walking, bike,...)	I see fewer patients	Aerosols gererating acts	50 – 100	gloves;Masque N95 ou KN95;Safety googles;Face shield;Hairnet/cap;disposable gown	gloves;Masque N95 ou KN95;Safety googles;Face shield;Hairnet/cap;disposable gown	Limit the use of the waiting room (and no objects placed on the tables) ;Only accept one accompanying person;Ventilation between each patient (> 15 min)	Yes	Yes	Yes	2	8	All treatments with appropriate personal protective equipment	No	I dont know	Yes	No	Yes	58	0	1	0	1	0	0	0
Dentist	Male	Allergies;Heart disease;Overweight	General practice	Private practice	yes	9	2	3	0	9	7	7	6	3	8	none	none	NA	Aucun symptôme	NA	I don't think I've been infected	Yes	Personal car or motocycle	Personal car or motocycle	I see fewer patients;I do/assist fewer acts;The paramedical staff around me is limited in number	Clinical interview;Clinical examination;non-aerosols gererating acts;Aerosols gererating acts	10 – 50	gloves;FFP2 of FFP3 respirators;Safety googles;Face shield;Hairnet/cap;disposable gown	FFP2 of FFP3 respirators;Safety googles;Hairnet/cap;disposable gown	Limit the use of the waiting room (and no objects placed on the tables) ;Only accept one accompanying person;Ventilation between each patient (> 15 min)	Yes	Yes	Yes	1	2	All treatments with appropriate personal protective equipment	No	No	Yes	No	No	48	0	1	1	0	0	0	1
Dentist	Female	Cancer	General practice	Private practice	no	7	9	9	5	8	7	9	8	6	7	none	none	NA	Aucun symptôme	NA	I don't think I've been infected	Yes	Personal car or motocycle	Personal car or motocycle	I see fewer patients	Clinical interview;Clinical examination;non-aerosols gererating acts;Aerosols gererating acts	10 – 50	gloves;FFP2 of FFP3 respirators;Safety googles;Hairnet/cap;disposable gown	Je ne reçois pas de patient	Limit the use of the waiting room (and no objects placed on the tables) ;Only accept one accompanying person;Ventilation between each patient (> 15 min)	I dont know	I dont know	Yes	3	5	Teleconsultation	No	No	I dont know	No	No	54	0	0	0	0	0	1	0
Dentist	Female	None	General practice	Private practice	no	5	1	2	2	6	4	4	8	2	2	négative	none	NA	Conjonctivite	21/04/2020	I don't think I've been infected	Yes	non mororized (walking, bike,...)	non mororized (walking, bike,...)	I see fewer patients	Clinical interview;Clinical examination;non-aerosols gererating acts;Aerosols gererating acts	50 – 100	gloves;Masque N95 ou KN95;FFP2 of FFP3 respirators;Safety googles;Face shield;Hairnet/cap;disposable gown	Masque N95 ou KN95;FFP2 of FFP3 respirators;Safety googles;Hairnet/cap;disposable gown	Limit the use of the waiting room (and no objects placed on the tables) ;Only accept one accompanying person;Ventilation between each patient (> 15 min)	Yes	Yes	Yes	4	9	Emergencies;All treatments with appropriate personal protective equipment	Yes	Yes	Yes	No	No	55	1	0	0	0	0	0	0
Dentist	Female	Traitements immunosuppresseurs ou immunomodulateurs;Spondylarthrite rch	General practice	Private practice	yes	5	9	4	0	9	8	10	7	1	10	none	none	NA	Aucun symptôme	NA	I don't think I've been infected	Yes	Personal car or motocycle	Personal car or motocycle	I see fewer patients;I do/assist fewer acts	Clinical examination;non-aerosols gererating acts;Aerosols gererating acts	10 – 50	gloves;Masque N95 ou KN95;Safety googles;Face shield;Hairnet/cap;disposable gown	Masque N95 ou KN95;Hairnet/cap;disposable gown	Only accept one accompanying person;Ventilation between each patient (> 15 min);Salle d attente fermée et toilettes fermées	I dont know	Yes	Yes	2	8	Teleconsultation;Emergencies	Yes	Yes	Yes	No	No	44	0	0	0	0	0	0	0
Dentist	Female	None	General practice	Private practice	yes	3	6	6	5	6	4	5	7	7	4	none	none	NA	Fatigue	NA	I don't think I've been infected	Yes	non mororized (walking, bike,...)	non mororized (walking, bike,...)	I see fewer patients	Clinical interview;Clinical examination;non-aerosols gererating acts;Aerosols gererating acts	50 – 100	gloves;surgical mask;Masque N95 ou KN95;Face shield;Hairnet/cap;disposable gown	Je ne reçois pas de patient;surgical mask	Limit the use of the waiting room (and no objects placed on the tables) ;Only accept one accompanying person;Ventilation between each patient (> 15 min)	I dont know	I dont know	Yes	2	6	Teleconsultation;Emergencies	No	I dont know	I dont know	No	No	33	1	0	0	0	0	0	0
Dentist	Male	None	General practice	Private practice	yes	4	3	2	1	2	3	3	3	3	2	none	none	NA	Aucun symptôme	NA	I don't think I've been infected	Yes	Personal car or motocycle	Personal car or motocycle	I see fewer patients	Clinical interview;Clinical examination;non-aerosols gererating acts;Aerosols gererating acts	10 – 50	gloves;FFP2 of FFP3 respirators;Safety googles;Hairnet/cap;disposable gown	gloves;FFP2 of FFP3 respirators;Hairnet/cap;disposable gown	Limit the use of the waiting room (and no objects placed on the tables) ;Only accept one accompanying person	I dont know	I dont know	No	3	6	All treatments with appropriate personal protective equipment	Yes	Yes	Yes	No	No	58	1	0	0	0	0	0	0
Dentist	Male	None	General practice	Private practice	yes	3	0	0	0	8	6	0	0	5	8	none	none	NA	Fatigue	11/05/2020	I don't think I've been infected	Yes	Personal car or motocycle	Personal car or motocycle	I see fewer patients	Clinical interview;Clinical examination;non-aerosols gererating acts;Aerosols gererating acts	50 – 100	gloves;Masque N95 ou KN95;Face shield;Hairnet/cap;shoe covers;disposable gown	Masque N95 ou KN95	Limit the use of the waiting room (and no objects placed on the tables) ;Only accept one accompanying person;Ventilation between each patient (> 15 min);STERILAIR PRO et NOCOSPRAY	Yes	Yes	No	7	9	Teleconsultation;Emergencies;All treatments with appropriate personal protective equipment	No	I dont know	I dont know	No	Yes	59	1	0	0	0	0	0	0
Dentist	Female	None	General practice	Private practice	no	2	2	2	2	2	2	2	2	3	3	none	none	NA	Aucun symptôme	NA	I don't think I've been infected	Yes	Personal car or motocycle	Personal car or motocycle	I went back to my usual exercise	Clinical interview;Aerosols gererating acts	10 – 50	gloves;surgical mask;Masque N95 ou KN95;FFP2 of FFP3 respirators;Safety googles;Hairnet/cap;shoe covers;disposable gown	surgical mask;Safety googles;Hairnet/cap;shoe covers	Limit the use of the waiting room (and no objects placed on the tables) ;Only accept one accompanying person;Ventilation between each patient (> 15 min)	Yes	Yes	Yes	2	10	All treatments with appropriate personal protective equipment	Yes	Yes	Yes	No	Yes	50	1	0	0	0	0	0	0
Dentist	Female	Allergies	General practice	Private practice	yes	4	1	0	0	5	4	2	2	2	3	négative	No antibodies	10/07/2020	Aucun symptôme	NA	I don't think I've been infected	Yes	Personal car or motocycle	Personal car or motocycle	I see fewer patients	Clinical interview;Clinical examination;non-aerosols gererating acts;Aerosols gererating acts	<10	gloves;surgical mask;Masque N95 ou KN95;FFP2 of FFP3 respirators;Safety googles;Face shield;Hairnet/cap;disposable gown	surgical mask;Masque N95 ou KN95;Safety googles;Hairnet/cap;disposable gown	Limit the use of the waiting room (and no objects placed on the tables) ;Only accept one accompanying person;Ventilation between each patient (> 15 min)	Yes	Yes	Yes	4	10	Teleconsultation;Emergencies;All treatments with appropriate personal protective equipment	No	No	No	No	No	47	0	1	0	0	0	0	0
Dentist	Male	Allergies	General practice	Private practice	no	7	2	2	2	6	4	4	6	5	5	none	none	NA	Aucun symptôme	NA	I don't think I've been infected	Yes	non mororized (walking, bike,...)	non mororized (walking, bike,...)	I see fewer patients	Aerosols gererating acts	10 – 50	gloves;Masque N95 ou KN95;Safety googles;disposable gown	Masque N95 ou KN95;Safety googles;disposable gown	Limit the use of the waiting room (and no objects placed on the tables) ;Only accept one accompanying person;Ventilation between each patient (> 15 min)	I dont know	I dont know	Yes	2	5	All treatments with appropriate personal protective equipment	No	I dont know	Yes	No	No	60	0	1	0	0	0	0	0
Dentist	Male	None	General practice	Private practice	yes	3	1	1	1	5	2	1	3	3	5	none	none	NA	Aucun symptôme	NA	I don't think I've been infected	Yes	Personal car or motocycle	Personal car or motocycle	I see fewer patients;I do/assist fewer acts	non-aerosols gererating acts;Aerosols gererating acts	10 – 50	gloves;FFP2 of FFP3 respirators;Safety googles;Face shield;Hairnet/cap;disposable gown	Masque N95 ou KN95;FFP2 of FFP3 respirators;Safety googles	Limit the use of the waiting room (and no objects placed on the tables) ;Ventilation between each patient (> 15 min)	Yes	Yes	Yes	2	6	All treatments with appropriate personal protective equipment	Yes	Yes	Yes	No	No	53	1	0	0	0	0	0	0
Dentist	Male	Overweight	General practice	Private practice	no	6	6	7	3	3	3	4	5	3	3	none	No antibodies	18/07/2020	Aucun symptôme	NA	I don't think I've been infected	Yes	Personal car or motocycle	Personal car or motocycle	I see fewer patients;I do/assist fewer acts	Clinical interview;Clinical examination;non-aerosols gererating acts;Aerosols gererating acts	10 – 50	gloves;Masque N95 ou KN95;FFP2 of FFP3 respirators;Safety googles;Hairnet/cap;disposable gown	Masque N95 ou KN95;FFP2 of FFP3 respirators;Hairnet/cap;disposable gown	Limit the use of the waiting room (and no objects placed on the tables) ;Only accept one accompanying person;Ventilation between each patient (> 15 min)	I dont know	I dont know	Yes	4	7	Teleconsultation;Emergencies	No	I dont know	I dont know	No	No	35	0	0	1	0	0	0	0
Dentist	Female	Allergies;Hypertension;Smoker	Orthodontics	Private practice	yes	1	1	8	0	10	0	9	0	0	5	none	No antibodies	01/06/2020	Aucun symptôme	NA	Enfant	Yes	Personal car or motocycle	Personal car or motocycle	I see fewer patients	Clinical interview;Clinical examination;non-aerosols gererating acts;Aerosols gererating acts	50 – 100	gloves;FFP2 of FFP3 respirators;Face shield;Hairnet/cap;disposable gown	gloves;surgical mask	Limit the use of the waiting room (and no objects placed on the tables) ;Only accept one accompanying person;Ventilation between each patient (> 15 min)	Yes	Yes	Yes	4	10	All treatments with appropriate personal protective equipment	Yes	Yes	Yes	No	No	63	0	1	0	1	1	0	0
Dentist	Male	None	General practice	Private practice	yes	8	0	0	0	7	7	1	1	1	7	none	none	NA	Aucun symptôme	NA	I don't think I've been infected	Yes	Personal car or motocycle	Personal car or motocycle	I see fewer patients	Aerosols gererating acts	50 – 100	gloves;FFP2 of FFP3 respirators;Safety googles;Face shield;Hairnet/cap;disposable gown	gloves;surgical mask	Limit the use of the waiting room (and no objects placed on the tables) ;Only accept one accompanying person;Ventilation between each patient (> 15 min)	Yes	Yes	Yes	9	8	Emergencies;All treatments with appropriate personal protective equipment	Yes	Yes	Yes	No	Yes	60	1	0	0	0	0	0	0
Dentist	Female	None;Overweight	General practice	Private practice	yes	2	0	0	0	7	6	1	1	1	8	none	none	NA	Aucun symptôme	NA	I don't think I've been infected	Yes	Personal car or motocycle	Personal car or motocycle	I see fewer patients	Clinical interview;Clinical examination;non-aerosols gererating acts;Aerosols gererating acts	<10	gloves;Masque N95 ou KN95;Safety googles;disposable gown	gloves;Masque N95 ou KN95;Safety googles	Limit the use of the waiting room (and no objects placed on the tables) ;Ventilation between each patient (> 15 min)	I dont know	I dont know	Yes	1	5	Teleconsultation;Emergencies;All treatments with appropriate personal protective equipment	Yes	Yes	Yes	No	No	55	1	0	1	0	0	0	0
Dentist	Male	Diabetes	General practice	Private practice	yes	9	10	10	6	10	8	8	9	8	10	none	none	NA	Aucun symptôme	NA	I don't think I've been infected	Yes	Personal car or motocycle	Personal car or motocycle	I see fewer patients;I do/assist fewer acts;The medical staff around me is limited in number;The paramedical staff around me is limited in number	non-aerosols gererating acts	50 – 100	gloves;Masque N95 ou KN95;FFP2 of FFP3 respirators;Safety googles;Hairnet/cap	gloves;Masque N95 ou KN95;FFP2 of FFP3 respirators;Safety googles;Hairnet/cap	Limit the use of the waiting room (and no objects placed on the tables) ;Only accept one accompanying person;Ventilation between each patient (> 15 min)	No	Yes	Yes	5	1	impossible economiquement d'y survivre	Yes	Yes	Yes	No	No	31	0	0	0	0	0	0	0
Dentist	Male	None;Smoker	General practice	Private practice	yes	4	6	8	0	8	5	5	3	3	5	none	none	NA	Dyspnée	25/03/2020	I dont know	Yes	non mororized (walking, bike,...)	non mororized (walking, bike,...)	I see fewer patients;I do/assist fewer acts;The medical staff around me is limited in number	Clinical interview;Clinical examination;non-aerosols gererating acts;Aerosols gererating acts	50 – 100	gloves;surgical mask;Masque N95 ou KN95;FFP2 of FFP3 respirators;Safety googles;Face shield;Hairnet/cap;disposable gown	Masque N95 ou KN95;FFP2 of FFP3 respirators	Limit the use of the waiting room (and no objects placed on the tables) ;Only accept one accompanying person;Ventilation between each patient (> 15 min)	I dont know	I dont know	Yes	3	10	All treatments with appropriate personal protective equipment	No	Yes	Yes	No	No	57	1	0	0	1	0	0	0
Assistant	Female	None	General practice	Private practice	yes	3	1	2	0	0	5	2	2	0	0	none	none	NA	Aucun symptôme	NA	I don't think I've been infected	Yes	Personal car or motocycle	Personal car or motocycle	I went back to my usual exercise	Aerosols gererating acts	50 – 100	gloves;surgical mask;FFP2 of FFP3 respirators;Safety googles;Face shield;Hairnet/cap;disposable gown	gloves;surgical mask;Face shield	Limit the use of the waiting room (and no objects placed on the tables) ;Only accept one accompanying person;Ventilation between each patient (> 15 min)	Yes	Yes	Yes	1	1	Teleconsultation	No	No	No	NA	NA	48	1	0	0	0	0	0	0
Dentist	Male	None	General practice	Private practice	no	7	4	5	0	8	7	5	5	5	7	none	none	NA	Aucun symptôme	NA	I don't think I've been infected	Yes	Personal car or motocycle	Personal car or motocycle	I see fewer patients;I do/assist fewer acts;The paramedical staff around me is limited in number	Clinical interview;Clinical examination;non-aerosols gererating acts;Aerosols gererating acts	10 – 50	gloves;Masque N95 ou KN95;Safety googles;Hairnet/cap;disposable gown	Masque N95 ou KN95;Face shield;disposable gown	Limit the use of the waiting room (and no objects placed on the tables) ;Only accept one accompanying person;Ventilation between each patient (> 15 min)	Yes	Yes	Yes	8	8	All treatments with appropriate personal protective equipment	No	No	No	No	No	1958	1	0	0	0	0	0	0
Dentist	Female	None	General practice;+ Implantology	Private practice	yes	7	2	4	3	2	7	0	0	0	0	none	none	NA	Aucun symptôme	NA	I don't think I've been infected	Yes	Personal car or motocycle	Personal car or motocycle	I see fewer patients	Clinical examination;non-aerosols gererating acts;Aerosols gererating acts	10 – 50	gloves;Masque N95 ou KN95;FFP2 of FFP3 respirators;Safety googles;Face shield;Hairnet/cap;disposable gown	gloves;Masque N95 ou KN95;FFP2 of FFP3 respirators;Safety googles;Hairnet/cap	Limit the use of the waiting room (and no objects placed on the tables) ;Only accept one accompanying person;Ventilation between each patient (> 15 min);Approved air filtration system in the absence of a window	Yes	Yes	Yes	2	8	Teleconsultation;Emergencies;All treatments with appropriate personal protective equipment	No	No	No	No	No	34	1	0	0	0	0	0	0
Dentist	Female	Overweight	General practice	Private practice	yes	3	3	5	3	3	5	3	5	3	5	none	none	NA	Aucun symptôme	NA	I don't think I've been infected	Yes	Personal car or motocycle	Personal car or motocycle	I went back to my usual exercise	Clinical interview;Clinical examination;non-aerosols gererating acts;Aerosols gererating acts	50 – 100	gloves;Masque N95 ou KN95;FFP2 of FFP3 respirators;Safety googles;Face shield;Hairnet/cap	Masque N95 ou KN95;FFP2 of FFP3 respirators;Hairnet/cap	Limit the use of the waiting room (and no objects placed on the tables) ;Only accept one accompanying person;Ventilation between each patient (> 15 min)	Yes	Yes	No	5	5	All treatments with appropriate personal protective equipment	No	No	I dont know	No	No	35	0	0	1	0	0	0	0
Dentist	Female	None	General practice	Private practice	yes	8	5	10	8	8	9	5	10	10	9	none	none	NA	Aucun symptôme	NA	I don't think I've been infected	Yes	Personal car or motocycle	Personal car or motocycle	I see fewer patients;I do/assist fewer acts	Clinical interview;Clinical examination;non-aerosols gererating acts;Aerosols gererating acts	10 – 50	gloves;surgical mask;Masque N95 ou KN95;FFP2 of FFP3 respirators;Face shield;Hairnet/cap;disposable gown	surgical mask;Face shield;disposable gown	Limit the use of the waiting room (and no objects placed on the tables) ;Only accept one accompanying person;Ventilation between each patient (> 15 min)	I dont know	I dont know	Yes	4	6	All treatments with appropriate personal protective equipment	No	I dont know	No	No	No	31	1	0	0	0	0	0	0
Dentist	Male	None	General practice	Private practice	yes	0	0	0	0	0	1	0	0	0	0	none	none	NA	Aucun symptôme	NA	I don't think I've been infected	Yes	non mororized (walking, bike,...)	non mororized (walking, bike,...)	I went back to my usual exercise	Clinical interview;Clinical examination;non-aerosols gererating acts;Aerosols gererating acts;Tous les actes	50 – 100	gloves;surgical mask;Masque N95 ou KN95;FFP2 of FFP3 respirators;Safety googles;Hairnet/cap	surgical mask;Masque N95 ou KN95;FFP2 of FFP3 respirators;Safety googles;Hairnet/cap	Limit the use of the waiting room (and no objects placed on the tables) ;Only accept one accompanying person;Ventilation between each patient (> 15 min);Rien de différent avec mon activité avant (je prenais déjà ces dispositions)	Yes	Yes	No	9	10	All treatments with appropriate personal protective equipment	No	No	I dont know	No	No	56	1	0	0	0	0	0	0
Dentist	Female	None	General practice	Private practice	yes	5	1	7	1	6	5	2	5	2	5	none	none	NA	Aucun symptôme	NA	I don't think I've been infected	Yes	Personal car or motocycle	Personal car or motocycle	I see fewer patients	Clinical interview;Clinical examination;non-aerosols gererating acts;Aerosols gererating acts	50 – 100	gloves;Masque N95 ou KN95;FFP2 of FFP3 respirators;Face shield;Hairnet/cap;disposable gown	Masque N95 ou KN95;FFP2 of FFP3 respirators;Hairnet/cap	Limit the use of the waiting room (and no objects placed on the tables) ;Only accept one accompanying person;Ventilation between each patient (> 15 min)	Yes	Yes	Yes	1	9	Teleconsultation;Emergencies;All treatments with appropriate personal protective equipment	Yes	Yes	Yes	No	No	38	1	0	0	0	0	0	0
Dentist	Female	Hypertension;COPD;Obésité	General practice	Private practice	no	1	0	0	8	7	5	0	0	6	4	none	No antibodies	02/06/2020	Aucun symptôme	NA	I don't think I've been infected	Yes	Personal car or motocycle	Personal car or motocycle	I see fewer patients	Clinical interview;Clinical examination;non-aerosols gererating acts;Aerosols gererating acts	10 – 50	gloves;surgical mask;Safety googles;disposable gown	gloves;surgical mask;Safety googles;disposable gown	Limit the use of the waiting room (and no objects placed on the tables) ;Only accept one accompanying person;Ventilation between each patient (> 15 min);Approved air filtration system in the absence of a window	Yes	Yes	Yes	4	8	Emergencies;All treatments with appropriate personal protective equipment	No	No	I dont know	No	No	62	0	0	0	0	1	0	0
Dentist	Female	None	General practice	Private practice	no	7	6	4	4	6	8	6	4	2	7	none	none	NA	Aucun symptôme	NA	I don't think I've been infected	Yes	Personal car or motocycle	Personal car or motocycle	I see fewer patients	Aerosols gererating acts	10 – 50	gloves;FFP2 of FFP3 respirators;Safety googles;Hairnet/cap	gloves;surgical mask;Safety googles;Hairnet/cap	Limit the use of the waiting room (and no objects placed on the tables) ;Only accept one accompanying person;Ventilation between each patient (> 15 min)	I dont know	Yes	No	6	4	Teleconsultation;Emergencies;All treatments with appropriate personal protective equipment	No	I dont know	I dont know	No	No	59	1	0	0	0	0	0	0
Dentist	Female	None	General practice	Private practice	yes	1	0	0	0	1	1	1	1	1	1	none	none	NA	Aucun symptôme	NA	I don't think I've been infected	Yes	Personal car or motocycle	Personal car or motocycle	I see fewer patients;I do/assist fewer acts	Aerosols gererating acts	10 – 50	gloves;Masque N95 ou KN95;FFP2 of FFP3 respirators;Safety googles;Face shield;Hairnet/cap;disposable gown	Masque N95 ou KN95;FFP2 of FFP3 respirators;Hairnet/cap;disposable gown	Only accept one accompanying person;Ventilation between each patient (> 15 min);la salle d'attente est fermée	Yes	Yes	Yes	5	8	All treatments with appropriate personal protective equipment	Yes	Yes	Yes	No	Yes	55	1	0	0	0	0	0	0
Dentist	Male	None	General practice	Private practice	yes	2	2	4	4	4	3	1	3	4	3	none	none	NA	Maux de gorge	NA	I don't think I've been infected	Yes	Personal car or motocycle	Personal car or motocycle	I see fewer patients	Clinical interview;Clinical examination;non-aerosols gererating acts;Aerosols gererating acts	10 – 50	gloves;Masque N95 ou KN95;Safety googles;Face shield;Hairnet/cap;disposable gown	gloves;Masque N95 ou KN95;Safety googles;Hairnet/cap;disposable gown	Limit the use of the waiting room (and no objects placed on the tables) ;Only accept one accompanying person;Ventilation between each patient (> 15 min);Plexiglas pour l'acceuil par l'assistante	Yes	Yes	Yes	5	8	Teleconsultation;Emergencies	Yes	Yes	Yes	No	No	33	1	0	0	0	0	0	0
Dentist	Male	None	General practice	Private practice	yes	3	3	6	4	4	4	3	3	3	3	négative	No antibodies	04/07/2020	Aucun symptôme	NA	I don't think I've been infected	Yes	Personal car or motocycle	Personal car or motocycle	I went back to my usual exercise;I see fewer patients	Clinical interview;Clinical examination;non-aerosols gererating acts;Aerosols gererating acts	10 – 50	gloves;Masque N95 ou KN95;FFP2 of FFP3 respirators;Safety googles;Face shield;Hairnet/cap;disposable gown	gloves;surgical mask;Safety googles;Face shield	Limit the use of the waiting room (and no objects placed on the tables) ;Only accept one accompanying person;Ventilation between each patient (> 15 min)	Yes	Yes	Yes	8	9	Emergencies;All treatments with appropriate personal protective equipment	No	I dont know	Yes	NA	NA	54	1	0	0	0	0	0	0
Dentist	Female	Enceinte	General practice	Private practice	yes	5	5	7	7	9	8	8	10	8	8	none	none	NA	Aucun symptôme	NA	I don't think I've been infected	Yes	Personal car or motocycle	non mororized (walking, bike,...)	I see fewer patients;The paramedical staff around me is limited in number	Clinical interview;Clinical examination;non-aerosols gererating acts;Aerosols gererating acts	50 – 100	gloves;Masque N95 ou KN95;FFP2 of FFP3 respirators;Safety googles;Hairnet/cap;disposable gown	Masque N95 ou KN95;FFP2 of FFP3 respirators;Hairnet/cap;disposable gown	Limit the use of the waiting room (and no objects placed on the tables) ;Only accept one accompanying person;Ventilation between each patient (> 15 min)	I dont know	I dont know	Yes	2	5	Teleconsultation;Emergencies	Yes	I dont know	Yes	No	No	31	0	0	0	0	0	0	0
Dentist	Female	None	Orthodontics	Private practice	no	9	4	4	3	10	9	6	4	5	9	none	none	NA	Aucun symptôme	NA	I don't think I've been infected	Yes	Personal car or motocycle	Personal car or motocycle	I see fewer patients	Clinical interview;Clinical examination;non-aerosols gererating acts;Aerosols gererating acts	50 – 100	gloves;FFP2 of FFP3 respirators;Face shield;Hairnet/cap;disposable gown	gloves;FFP2 of FFP3 respirators;Face shield	Limit the use of the waiting room (and no objects placed on the tables) ;Only accept one accompanying person;Ventilation between each patient (> 15 min)	I dont know	I dont know	Yes	1	8	All treatments with appropriate personal protective equipment	No	I dont know	I dont know	No	No	40	1	0	0	0	0	0	0
Dentist	Male	None	General practice	Private practice	no	5	1	8	1	7	5	2	2	2	5	none	none	NA	Aucun symptôme	NA	I don't think I've been infected	Yes	Personal car or motocycle	Personal car or motocycle	I see fewer patients;I do/assist fewer acts	Clinical interview;Clinical examination;non-aerosols gererating acts;Aerosols gererating acts	50 – 100	gloves;surgical mask;Masque N95 ou KN95;FFP2 of FFP3 respirators;Face shield;Hairnet/cap;disposable gown	Masque N95 ou KN95;Face shield	Limit the use of the waiting room (and no objects placed on the tables) ;Only accept one accompanying person;Ventilation between each patient (> 15 min);Approved air filtration system in the absence of a window	Yes	Yes	Yes	2	5	Teleconsultation;Emergencies	No	No	Yes	No	No	33	1	0	0	0	0	0	0
Dentist	Male	Obésité	General practice	Private practice	no	6	2	8	8	8	8	3	8	8	4	none	none	NA	Aucun symptôme	NA	I don't think I've been infected	Yes	Personal car or motocycle	Personal car or motocycle	I see fewer patients	non-aerosols gererating acts	10 – 50	gloves;FFP2 of FFP3 respirators;Face shield;Hairnet/cap;shoe covers;disposable gown	FFP2 of FFP3 respirators	Limit the use of the waiting room (and no objects placed on the tables)	Yes	Yes	Yes	6	9	All treatments with appropriate personal protective equipment	Yes	Yes	Yes	No	No	69	0	0	0	0	0	0	0
Dentist	Female	None	General practice	Private practice	yes	8	0	4	8	9	6	0	4	6	9	none	none	NA	Aucun symptôme	NA	I don't think I've been infected	Yes	non mororized (walking, bike,...)	non mororized (walking, bike,...)	I see fewer patients;I do/assist fewer acts;I only take care of emergencies	Clinical interview;Clinical examination;non-aerosols gererating acts;Aerosols gererating acts	10 – 50	gloves;Masque N95 ou KN95;FFP2 of FFP3 respirators;Safety googles;Face shield;Hairnet/cap;disposable gown	Masque N95 ou KN95;FFP2 of FFP3 respirators;Safety googles;Hairnet/cap	Limit the use of the waiting room (and no objects placed on the tables) ;Only accept one accompanying person;Ventilation between each patient (> 15 min);Approved air filtration system in the absence of a window	Yes	Yes	Yes	3	10	Emergencies;All treatments with appropriate personal protective equipment	Yes	Yes	Yes	No	No	47	1	0	0	0	0	0	0
Dentist	Female	Overweight	General practice	Private practice	yes	4	2	2	2	8	5	7	7	2	5	none	none	NA	Fièvre;Frissons;Fatigue;Toux	28/01/2020	I dont know	Yes	Personal car or motocycle	Personal car or motocycle	I see fewer patients	Clinical interview;non-aerosols gererating acts	50 – 100	gloves;FFP2 of FFP3 respirators;Safety googles;Face shield;Hairnet/cap;disposable gown;TABLIER	FFP2 of FFP3 respirators;disposable gown	Limit the use of the waiting room (and no objects placed on the tables) ;Only accept one accompanying person;Ventilation between each patient (> 15 min)	I dont know	I dont know	Yes	1	5	Teleconsultation;All treatments with appropriate personal protective equipment	No	I dont know	I dont know	No	No	62	0	0	1	0	0	0	0
Dentist	Female	None	General practice	Private practice	no	8	3	7	5	6	3	4	8	5	3	none	none	NA	Aucun symptôme	NA	I don't think I've been infected	Yes	non mororized (walking, bike,...)	non mororized (walking, bike,...)	I went back to my usual exercise	Clinical interview;Clinical examination;non-aerosols gererating acts;Aerosols gererating acts	50 – 100	gloves;FFP2 of FFP3 respirators;Face shield;Hairnet/cap;disposable gown	gloves;FFP2 of FFP3 respirators;Safety googles;Hairnet/cap;disposable gown	Limit the use of the waiting room (and no objects placed on the tables) ;Only accept one accompanying person;Ventilation between each patient (> 15 min);salle d'attente fermée, tout le monde attend sur le parking	Yes	Yes	Yes	1	10	Teleconsultation;Emergencies;limiter aux Emergencies strictes, et pas plus de 5 patients jour	Yes	Yes	Yes	No	Yes	38	1	0	0	0	0	0	0
Dentist	Male	None	General practice	Private practice	yes	6	0	5	5	6	7	6	7	7	7	none	No antibodies	10/07/2020	Aucun symptôme	NA	I don't think I've been infected	Yes	Personal car or motocycle	Personal car or motocycle	I see fewer patients;I do/assist fewer acts	Clinical interview;Clinical examination;non-aerosols gererating acts;Aerosols gererating acts	10 – 50	gloves;surgical mask;FFP2 of FFP3 respirators;Safety googles;Hairnet/cap;disposable gown	surgical mask;Safety googles;disposable gown	Limit the use of the waiting room (and no objects placed on the tables) ;Only accept one accompanying person;Ventilation between each patient (> 15 min)	I dont know	I dont know	No	3	5	All treatments with appropriate personal protective equipment	Yes	Yes	Yes	No	No	57	1	0	0	0	0	0	0
Dentist	Male	None	General practice	Private practice	no	6	2	2	2	5	5	3	3	2	2	none	none	NA	Aucun symptôme	NA	I don't think I've been infected	Yes	Personal car or motocycle	Personal car or motocycle	I went back to my usual exercise	Clinical interview;Clinical examination;non-aerosols gererating acts;Aerosols gererating acts	50 – 100	gloves;Masque N95 ou KN95;Safety googles;Hairnet/cap;shoe covers;disposable gown	Masque N95 ou KN95;Safety googles;Hairnet/cap;shoe covers;disposable gown	Limit the use of the waiting room (and no objects placed on the tables) ;Only accept one accompanying person;Ventilation between each patient (> 15 min)	Yes	Yes	Yes	2	8	All treatments with appropriate personal protective equipment	No	No	I dont know	No	No	51	1	0	0	0	0	0	0
Dentist	Female	Hypertension	General practice	Private practice	yes	8	2	3	1	8	6	5	5	3	2	none	none	NA	Aucun symptôme	NA	I don't think I've been infected;Patient	Yes	Personal car or motocycle	Personal car or motocycle	I see fewer patients	Clinical interview;Clinical examination;non-aerosols gererating acts;Aerosols gererating acts	10 – 50	gloves;FFP2 of FFP3 respirators;Safety googles;Hairnet/cap;disposable gown	gloves;FFP2 of FFP3 respirators	Limit the use of the waiting room (and no objects placed on the tables) ;Only accept one accompanying person;Ventilation between each patient (> 15 min)	I dont know	I dont know	Yes	6	5	Emergencies	Yes	Yes	Yes	No	No	62	0	0	0	0	1	0	0
Dentist	Male	None	General practice	Private practice	no	3	3	5	3	3	4	5	4	5	3	none	none	NA	Aucun symptôme	NA	I don't think I've been infected	Yes	Personal car or motocycle	Personal car or motocycle	I went back to my usual exercise	Aerosols gererating acts	50 – 100	gloves;Masque N95 ou KN95;FFP2 of FFP3 respirators;Safety googles;Hairnet/cap;disposable gown	Masque N95 ou KN95;FFP2 of FFP3 respirators;Hairnet/cap;disposable gown	Limit the use of the waiting room (and no objects placed on the tables) ;Only accept one accompanying person	I dont know	I dont know	Yes	5	8	Emergencies	Yes	Yes	Yes	No	No	61	1	0	0	0	0	0	0
Dentist	Female	None	General practice	Private practice	no	8	6	6	6	9	8	8	8	8	8	none	No antibodies	29/06/2020	Aucun symptôme	NA	I don't think I've been infected	Yes	Personal car or motocycle	Personal car or motocycle	I see fewer patients;I do/assist fewer acts	Clinical interview;Clinical examination;non-aerosols gererating acts	10 – 50	gloves;FFP2 of FFP3 respirators;Safety googles	surgical mask	Limit the use of the waiting room (and no objects placed on the tables) ;Ventilation between each patient (> 15 min)	I dont know	Yes	Yes	1	1	Teleconsultation;Emergencies	No	No	No	No	No	55	1	0	0	0	0	0	0
Dentist	Male	Allergies	General practice	Private practice	yes	4	2	5	5	5	2	2	5	5	1	none	none	NA	Aucun symptôme	NA	I dont know si je suis infecté, car pas de symptome mais pas de test	Yes	Personal car or motocycle	Personal car or motocycle	I went back to my usual exercise;j'ai essayé de voir moins de patients mais étant dans une zone sous dotée cela n'a duré que 2 semaines ! et maintenant c'est un planning comme avant (env 20 patients/jour sur 11 h)	Aerosols gererating acts	100 – 150	gloves;Masque N95 ou KN95;FFP2 of FFP3 respirators;Safety googles;Face shield;Hairnet/cap;disposable gown	Masque N95 ou KN95;FFP2 of FFP3 respirators;Safety googles;Hairnet/cap;disposable gown	Limit the use of the waiting room (and no objects placed on the tables) ;Only accept one accompanying person;Approved air filtration system in the absence of a window	I dont know	I dont know	Yes	5	9	Emergencies	No	No	I dont know	No	No	52	0	1	0	0	0	0	0
Dentist	Male	Hypertension	General practice	Private practice	no	5	2	2	2	5	6	3	2	2	5	none	none	NA	Aucun symptôme	NA	I don't think I've been infected	Yes	Personal car or motocycle	Personal car or motocycle	I see fewer patients;I do/assist fewer acts	Aerosols gererating acts	50 – 100	gloves;Masque N95 ou KN95;Safety googles;Hairnet/cap;disposable gown	Masque N95 ou KN95;Hairnet/cap;disposable gown	Limit the use of the waiting room (and no objects placed on the tables) ;Only accept one accompanying person	Yes	Yes	Yes	1	7	Emergencies	Yes	Yes	Yes	No	No	60	0	0	0	0	1	0	0
Dentist	Male	glaucome traumatique oeil droit	General practice	Private practice	no	6	7	7	7	8	6	6	7	7	8	none	none	NA	Aucun symptôme	NA	I don't think I've been infected	Yes	Personal car or motocycle	Personal car or motocycle	I see fewer patients;I do/assist fewer acts	Clinical interview;Clinical examination;non-aerosols gererating acts	10 – 50	gloves;FFP2 of FFP3 respirators;Safety googles;disposable gown	gloves;FFP2 of FFP3 respirators;disposable gown	Limit the use of the waiting room (and no objects placed on the tables) ;Only accept one accompanying person;Ventilation between each patient (> 15 min)	I dont know	I dont know	Yes	6	4	Teleconsultation;Emergencies	No	Yes	I dont know	No	No	65	0	0	0	0	0	0	0
Dentist	Female	Thyroide	General practice	Private practice	no	6	2	5	5	7	5	5	6	8	6	none	none	NA	Aucun symptôme	NA	I don't think I've been infected	Yes	non mororized (walking, bike,...)	non mororized (walking, bike,...)	I see fewer patients	Clinical interview;Clinical examination;non-aerosols gererating acts;Aerosols gererating acts	10 – 50	gloves;FFP2 of FFP3 respirators;Face shield;Hairnet/cap;disposable gown	gloves;surgical mask;Safety googles	Limit the use of the waiting room (and no objects placed on the tables) ;Only accept one accompanying person;Ventilation between each patient (> 15 min);Approved air filtration system in the absence of a window	I dont know	Yes	Yes	2	3	All treatments with appropriate personal protective equipment	No	No	Yes	No	No	45	0	0	0	0	0	0	0
Dentist	Male	None	General practice	Private practice	no	9	7	8	9	9	7	5	7	5	5	none	none	NA	Aucun symptôme	NA	I don't think I've been infected	Yes	Personal car or motocycle	Personal car or motocycle	I went back to my usual exercise	Aerosols gererating acts	100 – 150	gloves;Masque N95 ou KN95;Safety googles;Face shield;Hairnet/cap;disposable gown	Masque N95 ou KN95	Limit the use of the waiting room (and no objects placed on the tables) ;Only accept one accompanying person;Approved air filtration system in the absence of a window	I dont know	I dont know	Yes	3	5	All treatments with appropriate personal protective equipment	No	No	Yes	Yes	Yes	50	1	0	0	0	0	0	0
Dentist	Female	None;Allergies	General practice	Private practice	no	2	2	4	4	4	7	6	7	7	7	none	none	NA	Aucun symptôme	NA	I don't think I've been infected	Yes	non mororized (walking, bike,...)	non mororized (walking, bike,...)	I went back to my usual exercise;I see fewer patients;I do/assist fewer acts;The paramedical staff around me is limited in number;Plus de personnel	Clinical interview;Clinical examination;non-aerosols gererating acts;Aerosols gererating acts	10 – 50	gloves;Masque N95 ou KN95;Safety googles;Hairnet/cap;disposable gown	gloves;Masque N95 ou KN95;Hairnet/cap	Limit the use of the waiting room (and no objects placed on the tables) ;Only accept one accompanying person	No	No	Yes	3	5	Teleconsultation	No	I dont know	Yes	No	No	55	1	1	0	0	0	0	0
Dentist	Female	Allergies	General practice;Orthodontics	Private practice	no	5	2	3	3	6	5	3	4	4	6	none	none	NA	Aucun symptôme	NA	I don't think I've been infected	Yes	Personal car or motocycle	Personal car or motocycle	I see fewer patients	Clinical examination;non-aerosols gererating acts;Aerosols gererating acts	10 – 50	gloves;Masque N95 ou KN95;FFP2 of FFP3 respirators;Safety googles;Hairnet/cap;disposable gown	gloves;surgical mask;Hairnet/cap;disposable gown	Limit the use of the waiting room (and no objects placed on the tables) ;Only accept one accompanying person;aération variable en fonction de la chaleur	I dont know	I dont know	Yes	2	5	All treatments with appropriate personal protective equipment	No	I dont know	Yes	No	No	45	0	1	0	0	0	0	0
Dentist	Female	Allergies	General practice	Public Hospital;Private practice	yes	7	4	8	8	7	8	5	7	8	6	négative	none	29/04/2020	Aucun symptôme	NA	I don't think I've been infected	Yes	Personal car or motocycle	Personal car or motocycle	I see fewer patients	Clinical interview;Clinical examination;non-aerosols gererating acts;Aerosols gererating acts	50 – 100	gloves;Masque N95 ou KN95;FFP2 of FFP3 respirators;Safety googles;Face shield;Hairnet/cap;shoe covers;disposable gown	FFP2 of FFP3 respirators;Hairnet/cap;shoe covers;disposable gown	Limit the use of the waiting room (and no objects placed on the tables) ;Only accept one accompanying person;Ventilation between each patient (> 15 min)	I dont know	Yes	Yes	5	9	Teleconsultation;Emergencies;All treatments with appropriate personal protective equipment	Yes	Yes	No	No	No	56	0	1	0	0	0	0	0
Dentist	Female	COPD	General practice	Private practice	yes	5	7	5	5	8	8	6	7	5	8	none	No antibodies	15/06/2020	Aucun symptôme	15/06/2020	I dont know	Yes	non mororized (walking, bike,...)	non mororized (walking, bike,...)	I see fewer patients	Aerosols gererating acts	10 – 50	gloves;FFP2 of FFP3 respirators;Safety googles;Face shield;Hairnet/cap;disposable gown	FFP2 of FFP3 respirators;Safety googles;Hairnet/cap;disposable gown	Only accept one accompanying person;Ventilation between each patient (> 15 min)	I dont know	I dont know	Yes	2	2	ne sait pas	Yes	Yes	I dont know	No	No	53	0	0	0	0	0	0	0
[truncated: 3,112 more rows]
[truncated: 128 more columns]
